# Supplementary material for: N-(2-Methyl­phen­yl)-1,2-benzoselen­azol-3(2H)-one
Source: Acta Crystallogr Sect E Struct Rep Online. 2013 Sep 12;69(Pt 10):o1538. doi: 10.1107/S1600536813024744 (PMC3790406; doi:10.1107/S1600536813024744)
Supplement: Supplementary file 2 [file e-69-o1538-Isup2.hkl]

# 
# h,k,l, Fc-squared, Fo-squared, sigma(Fo-squared) and status flag 
# 
data_I
_shelx_title ' s356p in P2(1)/n' 
_shelx_refln_list_code          4 
_shelx_F_calc_maximum      152.67 
_exptl_crystal_F_000       576.00 
_reflns_d_resolution_high  0.8406 
 
loop_ 
 _symmetry_equiv_pos_as_xyz 
 'x, y, z' 
 '-x+1/2, y+1/2, -z+1/2' 
 '-x, -y, -z' 
 'x-1/2, -y-1/2, z-1/2' 
 
_cell_length_a     7.7319 
_cell_length_b    13.4914 
_cell_length_c    11.9126 
_cell_angle_alpha  90.000 
_cell_angle_beta  102.625 
_cell_angle_gamma  90.000 
 
_shelx_F_squared_multiplier     1.000 
 
loop_ 
 _refln_index_h 
 _refln_index_k 
 _refln_index_l 
 _refln_F_squared_calc 
 _refln_F_squared_meas 
 _refln_F_squared_sigma 
 _refln_observed_status 
   2   0   0      988.74     1034.43     27.52 o 
   4   0   0     4604.23     4597.41     68.89 o 
   6   0   0     2289.22     2336.29     50.47 o 
   8   0   0       52.22       49.47     16.65 o 
   1   1   0      140.61      138.12     16.06 o 
   2   1   0    11925.92    12877.53    122.48 o 
   3   1   0      867.79      932.15     17.53 o 
   4   1   0     3707.65     3768.31     48.56 o 
   5   1   0       11.45        5.07      3.52 o 
   6   1   0      759.45      758.91     22.67 o 
   7   1   0       48.47       54.90     11.87 o 
   8   1   0      409.44      390.51     24.25 o 
   0   2   0    10604.73    11170.07    227.85 o 
   1   2   0     5561.59     6174.56    132.08 o 
   2   2   0     6282.97     7130.49     72.76 o 
   3   2   0      115.49      104.57      6.16 o 
   4   2   0     4118.95     4366.42     54.42 o 
   5   2   0        0.16        4.15      4.44 o 
   6   2   0     1628.74     1547.79     34.05 o 
   7   2   0      462.11      423.71     18.95 o 
   8   2   0       21.52       20.00      8.97 o 
   1   3   0     2278.07     2335.52     24.49 o 
   2   3   0     5692.42     6100.15     88.91 o 
   3   3   0       39.29       51.70     13.32 o 
   4   3   0     1405.39     1415.19     30.91 o 
   5   3   0      569.64      517.33     42.29 o 
   6   3   0      193.07      213.50     17.73 o 
   7   3   0      302.26      287.22     17.06 o 
   8   3   0      498.25      481.37     27.16 o 
   0   4   0     5274.43     5506.46     65.32 o 
   1   4   0      334.35      323.37      7.03 o 
   2   4   0     2003.98     2164.59     99.00 o 
   3   4   0      107.28       78.57      8.96 o 
   4   4   0     1423.25     1371.00     35.96 o 
   5   4   0        1.28        1.14     10.16 o 
   6   4   0      679.67      622.18     27.66 o 
   7   4   0      377.47      352.96     22.71 o 
   8   4   0        0.08        9.29      6.81 o 
   1   5   0     6817.28     7258.83     54.85 o 
   2   5   0      831.93      791.11     14.42 o 
   3   5   0      635.63      602.58     22.29 o 
   4   5   0      515.32      522.32     22.89 o 
   5   5   0     2540.21     2360.89     54.75 o 
   6   5   0        7.91       14.23      9.29 o 
   7   5   0       90.79      103.13     17.33 o 
   8   5   0       72.07       75.13     12.77 o 
   0   6   0      730.15      730.46     17.06 o 
   1   6   0      813.87      757.91     12.29 o 
   2   6   0      225.53      258.66      7.57 o 
   3   6   0     3220.12     3080.79     59.47 o 
   4   6   0        4.26       15.54      8.23 o 
   5   6   0        1.19       -8.84      7.21 o 
   6   6   0      123.26      117.35     16.95 o 
   7   6   0      921.17      843.27     63.51 o 
   8   6   0        0.36        8.42     10.62 o 
   1   7   0     2617.57     2519.37     27.04 o 
   2   7   0      131.96      117.25      5.78 o 
   3   7   0      528.09      497.90     22.95 o 
   4   7   0       60.54       59.95     11.93 o 
   5   7   0     1212.51     1119.92     39.11 o 
   6   7   0       13.34        4.89      9.52 o 
   7   7   0      168.57      181.23     21.48 o 
   8   7   0       24.82       28.89     15.42 o 
   0   8   0     1060.18     1057.54     23.88 o 
   1   8   0      738.40      677.19     13.24 o 
   2   8   0        1.87        5.66      4.24 o 
   3   8   0     2080.94     1976.19     49.85 o 
   4   8   0        0.73        1.88      7.83 o 
   5   8   0       52.69       44.22     12.41 o 
   6   8   0        0.18        8.09     10.24 o 
   7   8   0      354.11      338.52     27.16 o 
   1   9   0     2263.54     2263.53     30.27 o 
   2   9   0       23.90       20.18      5.73 o 
   3   9   0      322.90      325.35     21.38 o 
   4   9   0      215.79      231.82     20.59 o 
   5   9   0      761.77      670.80     32.95 o 
   6   9   0        6.55        9.27     11.43 o 
   7   9   0       56.17       67.72     17.29 o 
   0  10   0     1556.18     1505.77     33.35 o 
   1  10   0      299.98      291.83     12.74 o 
   2  10   0        1.05        7.59      5.58 o 
   3  10   0     1021.87      989.24     38.21 o 
   4  10   0      296.81      283.46     21.99 o 
   5  10   0       10.83       15.14     10.43 o 
   6  10   0       55.53       77.78     18.43 o 
   7  10   0       66.01       77.61     20.22 o 
   1  11   0      155.94      150.83     12.61 o 
   2  11   0      890.81      857.79     23.34 o 
   3  11   0        1.24        6.65      6.45 o 
   4  11   0      531.93      485.36     39.02 o 
   5  11   0      278.18      275.01     25.37 o 
   6  11   0       50.75       63.37     16.11 o 
   0  12   0     1241.51     1192.97     58.90 o 
   1  12   0      421.01      423.22     31.17 o 
   2  12   0      195.91      201.00     15.61 o 
   3  12   0      132.14      141.33     17.92 o 
   4  12   0      215.76      222.62     22.90 o 
   5  12   0        0.18       13.79     20.23 o 
   1  13   0      307.24      276.40     16.66 o 
   2  13   0      583.94      536.23     23.29 o 
   3  13   0        0.28        9.85     10.00 o 
   4  13   0      200.17      213.21     22.80 o 
   5  13   0       85.88       94.64     17.95 o 
   0  14   0      476.66      471.25     41.99 o 
   1  14   0       39.25       40.50     13.84 o 
   2  14   0      115.22      124.02     13.84 o 
   3  14   0        2.87       25.01     21.45 o 
   4  14   0      194.09      231.42     24.76 o 
   1  15   0       10.16       11.89     11.01 o 
   2  15   0      187.28      206.57     24.14 o 
   3  15   0        3.35       15.89     23.65 o 
   0  16   0      182.95      166.59     32.69 o 
  -9   0   1      273.44      254.05     31.95 o 
  -7   0   1     1557.40     1471.59     62.21 o 
  -5   0   1      127.34      116.92     10.72 o 
  -3   0   1      620.74      572.61     21.67 o 
  -1   0   1    14127.20    15683.50    258.17 o 
   1   0   1     1652.87     1811.41     26.29 o 
   3   0   1     5977.26     5932.44     80.24 o 
   5   0   1       85.75       82.42     10.07 o 
   7   0   1      487.15      498.03     35.59 o 
  -9   1   1       62.24       95.83     15.24 o 
  -8   1   1       33.14       37.78     11.38 o 
  -7   1   1       36.19       33.52     10.12 o 
  -6   1   1        7.92        6.32      5.12 o 
  -5   1   1     4404.02     4450.89     57.81 o 
  -4   1   1        0.93        0.21      2.99 o 
  -3   1   1       34.72       30.74      6.71 o 
  -2   1   1     4392.77     4962.14     95.67 o 
  -1   1   1     6357.64     7089.89     68.75 o 
   0   1   1     1369.72     1463.46     31.08 o 
   1   1   1     6886.70     7408.90     83.74 o 
   2   1   1       56.38       56.14      4.38 o 
   3   1   1      220.80      202.81      8.39 o 
   4   1   1      783.40      813.10     20.75 o 
   5   1   1     3018.53     2915.76     38.73 o 
   6   1   1        1.40       -2.95      4.50 o 
   7   1   1      538.91      425.19     23.32 o 
   8   1   1       28.27       35.30     10.31 o 
  -9   2   1      136.76      136.45     18.03 o 
  -8   2   1        1.75       -0.13      8.27 o 
  -7   2   1      922.37      861.87     26.80 o 
  -6   2   1       46.96       46.62      9.95 o 
  -5   2   1      111.17      138.11      8.50 o 
  -4   2   1      476.30      441.97     12.57 o 
  -3   2   1     7754.42     8125.08     84.11 o 
  -2   2   1     8789.01    10068.82     98.89 o 
  -1   2   1    23307.41    25082.74    268.34 o 
   0   2   1     1698.14     1824.89     25.31 o 
   1   2   1     1183.35     1180.34     17.62 o 
   2   2   1      183.97      180.23      7.21 o 
   3   2   1     6317.37     6454.30    112.82 o 
   4   2   1     1174.95     1236.41     27.68 o 
   5   2   1       70.90       90.08     17.31 o 
   6   2   1      509.31      470.64     18.51 o 
   7   2   1      209.81      239.12     15.90 o 
   8   2   1       33.23       53.34     12.15 o 
  -8   3   1      378.34      389.05     25.16 o 
  -7   3   1      161.54      152.66     16.87 o 
  -6   3   1      381.93      380.12     21.59 o 
  -5   3   1      820.49      757.54     27.03 o 
  -4   3   1      256.68      241.40      9.14 o 
  -3   3   1      753.03      724.52     13.29 o 
  -2   3   1     1238.56     1213.12     26.04 o 
  -1   3   1    13285.84    14427.27    117.01 o 
   0   3   1      772.36      775.94      9.58 o 
   1   3   1     1058.69     1029.28     13.25 o 
   2   3   1     5837.71     6118.34    122.67 o 
   3   3   1        0.95        5.46      4.39 o 
   4   3   1      607.87      587.07     15.96 o 
   5   3   1     2407.68     2259.68    197.88 o 
   6   3   1      170.63      153.44     22.54 o 
   7   3   1       90.87       96.79     11.38 o 
   8   3   1       88.22       98.13     15.19 o 
  -8   4   1       80.78       83.24     12.12 o 
  -7   4   1       88.96       90.81     14.68 o 
  -6   4   1     1057.40      949.30     33.95 o 
  -5   4   1       28.65       21.92      8.29 o 
  -4   4   1      568.08      483.62     20.43 o 
  -3   4   1     1481.42     1389.12     32.81 o 
  -2   4   1     2421.44     2658.73     45.59 o 
  -1   4   1     1538.05     1499.38     17.56 o 
   0   4   1     6789.23     6810.13     46.49 o 
   1   4   1     1504.87     1471.98     17.85 o 
   2   4   1      103.20       67.51     10.86 o 
   3   4   1     3648.82     3820.78     48.82 o 
   4   4   1      946.38      927.51     36.65 o 
   5   4   1       63.69       47.03     10.43 o 
   6   4   1     2428.19     2403.24     76.30 o 
   7   4   1      321.47      303.39     17.66 o 
   8   4   1       18.11       20.66      7.55 o 
  -8   5   1      417.96      403.32     28.01 o 
  -7   5   1       12.69        3.95      9.73 o 
  -6   5   1      471.07      429.30     23.89 o 
  -5   5   1      637.65      604.17     26.35 o 
  -4   5   1      415.69      421.14     20.15 o 
  -3   5   1        4.03        3.82      5.06 o 
  -2   5   1     5849.04     5926.03     68.63 o 
  -1   5   1       10.39       11.85      2.34 o 
   0   5   1      966.60      892.16     12.51 o 
   1   5   1     2451.41     2548.87     27.41 o 
   2   5   1     1836.90     1761.34     27.46 o 
   3   5   1      423.27      479.82     12.70 o 
   4   5   1     1662.73     1507.10    149.39 o 
   5   5   1      777.58      710.00     29.00 o 
   6   5   1       30.06       32.74     10.59 o 
   7   5   1       54.24       47.43     12.61 o 
   8   5   1      264.72      264.98     18.96 o 
  -8   6   1       68.19       75.26     16.64 o 
  -7   6   1      117.84      109.73     16.81 o 
  -6   6   1     1044.00     1014.33     37.69 o 
  -5   6   1      233.68      196.98     17.89 o 
  -4   6   1     1485.98     1302.17    142.34 o 
  -3   6   1      635.47      615.81     23.56 o 
  -2   6   1     1747.18     2007.38     25.95 o 
  -1   6   1      665.60      758.04     12.43 o 
   0   6   1     3790.78     3675.24     33.47 o 
   1   6   1      760.56      796.64     12.78 o 
   2   6   1      569.72      518.11     13.70 o 
   3   6   1      518.58      472.09     21.63 o 
   4   6   1      243.87      215.56     17.68 o 
   5   6   1       11.72       14.15      9.31 o 
   6   6   1     1200.13     1123.41     76.46 o 
   7   6   1       42.06       46.37     13.66 o 
   8   6   1       17.49       23.35      8.19 o 
  -8   7   1      406.45      418.29     30.59 o 
  -7   7   1        0.58        5.02     10.15 o 
  -6   7   1      575.04      546.61     28.64 o 
  -5   7   1        3.52       10.85      8.26 o 
  -4   7   1      796.23      700.41     50.80 o 
  -3   7   1        0.50       -6.61      5.28 o 
  -2   7   1     6079.54     6125.57     76.07 o 
  -1   7   1      106.30      116.99      5.80 o 
   0   7   1      821.04      756.00     13.26 o 
   1   7   1      240.15      280.57      8.17 o 
   2   7   1     4082.22     3920.59     50.18 o 
   3   7   1        0.07       -5.30      5.53 o 
   4   7   1     1775.07     1772.55    108.15 o 
   5   7   1      142.05      149.86     17.06 o 
   6   7   1       23.02       30.85     12.45 o 
   7   7   1        5.99        1.66     10.19 o 
  -7   8   1        0.88        2.27      9.73 o 
  -6   8   1      264.92      276.14     23.93 o 
  -5   8   1       50.58       46.26     12.34 o 
  -4   8   1     2439.43     2345.40     56.98 o 
  -3   8   1        4.92        5.14      6.90 o 
  -2   8   1      186.85      194.24     13.23 o 
  -1   8   1      490.19      482.92     11.13 o 
   0   8   1     3314.95     3266.22     33.71 o 
   1   8   1        0.52        0.65      2.63 o 
   2   8   1      853.46      787.69     37.80 o 
   3   8   1      543.18      510.80     25.03 o 
   4   8   1      741.95      747.79     35.39 o 
   5   8   1      161.39      148.06     18.43 o 
   6   8   1      749.86      642.95     35.56 o 
   7   8   1        4.24        4.93     10.73 o 
  -7   9   1        0.23       -8.97     10.29 o 
  -6   9   1      110.20      111.81     18.55 o 
  -5   9   1      240.31      254.18     50.20 o 
  -4   9   1      187.42      186.64     18.90 o 
  -3   9   1      115.01      110.19     13.27 o 
  -2   9   1     1844.72     1648.82     43.66 o 
  -1   9   1      654.90      638.82     14.44 o 
   0   9   1      488.35      476.16     12.55 o 
   1   9   1      360.67      351.89     10.25 o 
   2   9   1     2563.43     2512.00     38.38 o 
   3   9   1        0.07        4.42      8.20 o 
   4   9   1     1515.18     1469.15     47.25 o 
   5   9   1       63.39       65.73     15.12 o 
   6   9   1       97.02       79.07     17.59 o 
   7   9   1       19.06       32.48     17.88 o 
  -7  10   1       77.64       96.94     20.89 o 
  -6  10   1      197.03      212.36     23.83 o 
  -5  10   1       12.99       12.83      9.76 o 
  -4  10   1      583.50      539.11     28.83 o 
  -3  10   1      248.33      271.16     16.68 o 
  -2  10   1       24.86       24.02      6.15 o 
  -1  10   1     1208.34     1127.26     25.42 o 
   0  10   1     2334.19     2179.12     34.58 o 
   1  10   1       14.22       11.81      5.62 o 
   2  10   1      819.94      755.28     20.55 o 
   3  10   1      811.67      833.42     34.26 o 
   4  10   1      633.92      580.61     30.56 o 
   5  10   1       44.20       57.73     14.28 o 
   6  10   1      304.75      291.08     28.05 o 
  -6  11   1      113.35      122.16     21.95 o 
  -5  11   1      457.52      436.21     38.47 o 
  -4  11   1      144.09      135.12     14.28 o 
  -3  11   1       76.81       88.67      9.79 o 
  -2  11   1     2354.01     2286.98     40.29 o 
  -1  11   1      332.13      318.60     14.49 o 
   0  11   1        3.06        2.13      4.50 o 
   1  11   1      234.43      235.16     13.07 o 
   2  11   1      624.45      571.69     22.40 o 
   3  11   1       25.73       21.13     10.61 o 
   4  11   1      386.56      375.93     26.28 o 
   5  11   1       86.88      117.18     19.13 o 
   6  11   1        0.25        4.00     10.83 o 
  -6  12   1       52.64       68.87     16.25 o 
  -5  12   1        4.76       25.13      8.13 o 
  -4  12   1       93.45      106.96     13.25 o 
  -3  12   1      460.34      446.14     18.38 o 
  -2  12   1        0.18       15.72      5.32 o 
  -1  12   1      484.50      507.18     26.22 o 
   0  12   1      592.83      550.49     28.69 o 
   1  12   1      359.58      333.29     17.36 o 
   2  12   1      103.30      107.13     12.49 o 
   3  12   1      287.88      294.05     27.43 o 
   4  12   1       92.72      109.56     17.31 o 
   5  12   1       44.22       33.90     16.93 o 
  -5  13   1      336.31      320.26     44.46 o 
  -4  13   1       41.22       51.68     13.88 o 
  -3  13   1       73.82       87.92     12.74 o 
  -2  13   1       31.24       35.65      8.94 o 
  -1  13   1      175.75      210.51     14.77 o 
   0  13   1      161.49      189.25     20.41 o 
   1  13   1      466.97      467.65     20.67 o 
   2  13   1       12.61       23.53      8.47 o 
   3  13   1        2.05        9.63     10.80 o 
   4  13   1       42.30       54.01     30.34 o 
   5  13   1      210.24      275.92     45.64 o 
  -4  14   1       24.25       35.72     15.41 o 
  -3  14   1      387.93      420.63     22.87 o 
  -2  14   1        2.25       15.40     15.13 o 
  -1  14   1      166.66      157.24     20.19 o 
   0  14   1       39.88       38.19     14.15 o 
   1  14   1        6.24        3.52      9.62 o 
   2  14   1       23.20       40.70     11.80 o 
   3  14   1      447.69      435.89     29.29 o 
   4  14   1        5.13       10.55     18.84 o 
  -3  15   1       20.66       33.37     16.97 o 
  -2  15   1       13.29       32.92     14.42 o 
  -1  15   1      233.56      219.95     24.03 o 
   0  15   1        6.34        1.56     10.89 o 
   1  15   1      170.71      193.85     22.88 o 
   2  15   1       66.38       72.03     22.09 o 
   0  16   1        6.74       -5.47     13.67 o 
  -8   0   2      122.08      125.40     24.54 o 
  -6   0   2      193.75      194.13     17.73 o 
  -4   0   2     4911.59     5150.52    105.32 o 
  -2   0   2      857.74      883.38     26.13 o 
   0   0   2      410.11      386.32      7.61 o 
   2   0   2     4632.49     5109.76     68.46 o 
   4   0   2      579.94      586.03     20.65 o 
   6   0   2     2472.37     2308.36     52.29 o 
   8   0   2      116.24       92.63     21.03 o 
  -9   1   2       43.67       42.41     13.10 o 
  -8   1   2      485.54      422.88     26.70 o 
  -7   1   2        2.05        5.15      7.46 o 
  -6   1   2     1338.71     1328.15     30.47 o 
  -5   1   2       34.70       45.95      6.09 o 
  -4   1   2      280.75      269.82     10.19 o 
  -3   1   2       23.80       20.62      3.62 o 
  -2   1   2    13619.13    15093.56    142.19 o 
  -1   1   2     9505.60    10314.24    130.67 o 
   0   1   2     7800.81     8228.93     62.71 o 
   1   1   2     3501.29     3900.91     36.44 o 
   2   1   2     3837.74     4033.93     40.31 o 
   3   1   2       36.44       38.76      4.27 o 
   4   1   2     3906.39     4179.53     47.60 o 
   5   1   2      219.60      221.76     10.77 o 
   6   1   2        0.84        3.72      5.69 o 
   7   1   2       19.03       27.20      9.68 o 
   8   1   2      572.99      567.80     29.09 o 
  -9   2   2       23.61       32.63     13.63 o 
  -8   2   2      207.79      218.80     21.37 o 
  -7   2   2      557.90      524.10     20.86 o 
  -6   2   2      249.00      243.93     17.26 o 
  -5   2   2        5.02       19.52      4.39 o 
  -4   2   2      724.95      611.77     32.76 o 
  -3   2   2     3997.74     4372.66     50.59 o 
  -2   2   2     7494.57     8334.04     83.36 o 
  -1   2   2     6978.83     7431.59     57.04 o 
   0   2   2     4357.98     4551.62     37.51 o 
   1   2   2     1541.87     1650.32     21.49 o 
   2   2   2     4806.48     5299.41     68.46 o 
   3   2   2     1599.93     1588.32     27.31 o 
   4   2   2     2655.64     2800.69     42.21 o 
   5   2   2      290.18      296.12     18.54 o 
   6   2   2     1230.28     1168.65     30.09 o 
   7   2   2       66.39       66.60     12.59 o 
   8   2   2        5.15       14.55      8.49 o 
  -9   3   2       96.75      137.65     38.75 o 
  -8   3   2      311.20      329.13     28.26 o 
  -7   3   2       13.51       23.07     10.29 o 
  -6   3   2     1410.19     1377.62     40.11 o 
  -5   3   2     1039.65     1054.22     32.00 o 
  -4   3   2      202.27      230.73     10.12 o 
  -3   3   2      584.81      536.32     19.20 o 
  -2   3   2    13448.87    14320.86    145.83 o 
  -1   3   2     1706.60     1696.63     18.57 o 
   0   3   2      917.28      889.36     12.33 o 
   1   3   2     5362.54     5647.84     55.11 o 
   2   3   2     2184.45     2158.49     31.93 o 
   3   3   2      137.08      138.51     20.80 o 
   4   3   2     2852.17     3080.41     46.51 o 
   5   3   2      897.38      814.49     42.49 o 
   6   3   2       33.45       46.06     18.89 o 
   7   3   2      196.34      200.29     15.32 o 
   8   3   2      368.68      388.58     24.62 o 
  -8   4   2      108.65      110.55     17.05 o 
  -7   4   2      448.71      402.36     23.92 o 
  -6   4   2      851.25      764.19     40.76 o 
  -5   4   2       50.04       48.01      9.84 o 
  -4   4   2     3339.18     3322.08     60.40 o 
  -3   4   2    13982.75    15431.95    188.60 o 
  -2   4   2       16.86       18.39      6.95 o 
  -1   4   2     1945.73     1958.10     21.93 o 
   0   4   2     1774.52     1760.12     18.14 o 
   1   4   2      920.74      879.42     13.67 o 
   2   4   2     2666.51     2815.54     39.45 o 
   3   4   2     1673.13     1665.48     29.43 o 
   4   4   2      100.02      127.66     23.50 o 
   5   4   2     1159.43     1125.58     36.42 o 
   6   4   2      132.96      114.61     15.09 o 
   7   4   2      121.90      140.27     13.42 o 
   8   4   2       46.26       42.72     10.13 o 
  -8   5   2      119.59       99.30     17.25 o 
  -7   5   2       21.54       17.64     10.32 o 
  -6   5   2      139.42      118.63     15.07 o 
  -5   5   2     1159.61     1154.44     36.15 o 
  -4   5   2      455.11      471.90     20.99 o 
  -3   5   2       76.67      131.53     11.79 o 
  -2   5   2     2384.18     2501.25     29.83 o 
  -1   5   2      176.51      153.07      6.05 o 
   0   5   2       47.61       58.40      7.90 o 
   1   5   2     8940.74     9285.87    103.58 o 
   2   5   2      391.55      361.89     14.36 o 
   3   5   2      262.85      292.76     11.62 o 
   4   5   2      428.25      418.13     21.53 o 
   5   5   2     1536.30     1463.13     46.60 o 
   6   5   2        0.89        5.13      8.59 o 
   7   5   2      181.91      190.74     15.70 o 
   8   5   2       79.94       83.32     12.60 o 
  -8   6   2       28.01       24.42     12.84 o 
  -7   6   2      455.60      422.50     26.34 o 
  -6   6   2       22.54       15.44      8.67 o 
  -5   6   2       12.96       10.01      8.31 o 
  -4   6   2     1330.83     1297.09     37.22 o 
  -3   6   2     2688.50     2488.18     50.95 o 
  -2   6   2       16.17       16.20      2.85 o 
  -1   6   2     4076.75     4031.02     40.32 o 
   0   6   2      995.39      939.47     13.85 o 
   1   6   2     3842.36     4090.53     41.18 o 
   2   6   2      450.46      486.68     16.60 o 
   3   6   2     4253.72     4407.24     78.30 o 
   4   6   2      207.23      214.91     18.10 o 
   5   6   2      805.74      783.54     32.42 o 
   6   6   2      224.59      212.87     20.75 o 
   7   6   2      202.91      248.94     23.44 o 
  -8   7   2        0.85        4.05     12.41 o 
  -7   7   2       16.60       -0.95      9.68 o 
  -6   7   2        6.66        6.60      9.22 o 
  -5   7   2      711.73      678.68     29.60 o 
  -4   7   2        1.58        5.56      6.91 o 
  -3   7   2      960.92      887.93     30.19 o 
  -2   7   2      239.35      250.30      8.75 o 
  -1   7   2     1592.55     1572.80     19.79 o 
   0   7   2      117.34      129.77      5.90 o 
   1   7   2     4168.22     4195.29     39.04 o 
   2   7   2      447.04      464.83     15.11 o 
   3   7   2      154.44      182.10     16.47 o 
   4   7   2       79.31       81.54     14.53 o 
   5   7   2     1540.38     1468.34     65.52 o 
   6   7   2       11.33       18.13     11.15 o 
   7   7   2      226.62      230.38     23.64 o 
  -7   8   2      222.74      229.70     23.73 o 
  -6   8   2        0.83       -9.87      8.12 o 
  -5   8   2        0.85        2.99      7.92 o 
  -4   8   2       81.66       88.57     13.40 o 
  -3   8   2     2381.49     2240.37     48.48 o 
  -2   8   2      127.95      129.64      9.47 o 
  -1   8   2     1546.95     1443.01     19.93 o 
   0   8   2        5.93       13.19      3.27 o 
   1   8   2      530.70      485.23     12.63 o 
   2   8   2      483.59      468.49     19.29 o 
   3   8   2     3529.72     3489.74    133.62 o 
   4   8   2       41.54       36.98     10.92 o 
   5   8   2      156.94      146.10     18.28 o 
   6   8   2       55.93       67.62     15.45 o 
   7   8   2      245.36      283.14     26.38 o 
  -7   9   2       22.36       18.62     13.60 o 
  -6   9   2       90.61       96.45     17.43 o 
  -5   9   2     1221.89     1099.56     41.33 o 
  -4   9   2        2.84        1.81      8.23 o 
  -3   9   2      798.30      719.39     20.96 o 
  -2   9   2      721.97      687.55     19.66 o 
  -1   9   2     1250.31     1186.05     23.47 o 
   0   9   2       35.84       33.66      5.30 o 
   1   9   2     2078.39     1994.02     37.82 o 
   2   9   2       70.97       72.48      6.71 o 
   3   9   2      179.24      184.91     18.71 o 
   4   9   2      147.50      162.17     18.92 o 
   5   9   2      401.29      344.07     26.04 o 
   6   9   2       10.01       11.67     11.85 o 
   7   9   2      117.69      130.35     21.79 o 
  -7  10   2      181.94      163.50     23.76 o 
  -6  10   2       65.94       75.56     16.97 o 
  -5  10   2        0.50        7.24     12.60 o 
  -4  10   2      146.53      178.03     15.05 o 
  -3  10   2      921.92      854.33     23.83 o 
  -2  10   2       94.05      102.13     11.80 o 
  -1  10   2      659.65      597.59     40.38 o 
   0  10   2      470.18      425.82     13.43 o 
   1  10   2      278.52      262.28     12.94 o 
   2  10   2      122.49      121.71     11.02 o 
   3  10   2     1352.48     1269.29     43.62 o 
   4  10   2       62.64       65.15     16.46 o 
   5  10   2       96.36       80.85     16.86 o 
   6  10   2      107.77      119.92     21.77 o 
  -6  11   2      183.13      176.50     22.46 o 
  -5  11   2      190.57      204.31     17.80 o 
  -4  11   2       41.73       47.79     10.33 o 
  -3  11   2      241.02      232.54     14.55 o 
  -2  11   2      350.09      334.71     15.44 o 
  -1  11   2       43.88       56.00      9.03 o 
   0  11   2      198.92      195.55     10.53 o 
   1  11   2     1193.56     1188.75     37.49 o 
   2  11   2      649.50      678.47     21.32 o 
   3  11   2        0.21        9.31      8.85 o 
   4  11   2      132.30      174.52     20.64 o 
   5  11   2      238.18      233.43     24.75 o 
   6  11   2        0.54       17.68     32.06 o 
  -6  12   2       78.37      112.79     14.50 o 
  -5  12   2        7.60       29.73      8.49 o 
  -4  12   2      466.29      457.98     30.64 o 
  -3  12   2       53.26       55.73      8.91 o 
  -2  12   2       85.36       84.67     12.24 o 
  -1  12   2      489.63      492.97     18.11 o 
   0  12   2      383.05      356.18     19.64 o 
   1  12   2        7.30        5.84      8.20 o 
   2  12   2      755.11      739.51     41.38 o 
   3  12   2      453.85      477.83     29.48 o 
   4  12   2       49.38       64.45     14.95 o 
   5  12   2       54.48       63.32     16.40 o 
  -5  13   2       30.50       57.48     10.11 o 
  -4  13   2       55.16       68.94     11.44 o 
  -3  13   2       38.38       44.30      8.36 o 
  -2  13   2      634.19      639.89     25.41 o 
  -1  13   2       15.30       30.10      7.42 o 
   0  13   2        2.79        7.68      9.26 o 
   1  13   2       16.99       41.36     10.66 o 
   2  13   2      188.14      218.36     18.97 o 
   3  13   2        2.32       17.80      9.73 o 
   4  13   2      232.85      283.34     32.29 o 
  -4  14   2      239.63      257.05     28.04 o 
  -3  14   2        0.12       15.97      7.65 o 
  -2  14   2        0.40       12.56      7.29 o 
  -1  14   2        4.78        4.38     10.31 o 
   0  14   2      391.78      429.43     28.31 o 
   1  14   2       12.10       17.80     10.18 o 
   2  14   2       86.82      112.73     12.88 o 
   3  14   2       22.67       47.73     14.27 o 
  -3  15   2        1.64       26.46     13.37 o 
  -2  15   2      479.24      436.08     31.92 o 
  -1  15   2        0.20       -0.45     10.26 o 
   0  15   2        9.45        9.22     11.37 o 
   1  15   2       81.05      114.15     31.20 o 
   2  15   2      165.53      198.07     37.71 o 
  -9   0   3       39.80       71.57     24.93 o 
  -7   0   3      529.62      487.19     37.82 o 
  -5   0   3       12.41       28.41      8.63 o 
  -3   0   3     6098.05     6253.64    120.49 o 
  -1   0   3     7510.39     7861.91    101.38 o 
   1   0   3     6725.63     7247.08     89.72 o 
   3   0   3    17822.08    19729.69    231.48 o 
   5   0   3     1536.24     1531.03     39.51 o 
   7   0   3      551.57      609.50     39.94 o 
  -9   1   3      258.65      280.35     27.13 o 
  -8   1   3       26.65       22.65     12.52 o 
  -7   1   3       47.68       49.94     12.20 o 
  -6   1   3      137.93      150.77     14.22 o 
  -5   1   3     2767.85     2877.75     89.36 o 
  -4   1   3        8.46        7.68      3.71 o 
  -3   1   3     4690.98     4751.53     54.93 o 
  -2   1   3      245.42      246.17     10.66 o 
  -1   1   3     3367.18     3490.55     31.20 o 
   0   1   3     8008.41     8780.13     75.99 o 
   1   1   3    16989.05    18198.16    240.01 o 
   2   1   3       16.60       25.50      3.53 o 
   3   1   3       60.15       51.60      5.23 o 
   4   1   3      418.63      414.89     12.90 o 
   5   1   3     1323.71     1258.19     59.12 o 
   6   1   3       34.03       37.62      7.84 o 
   7   1   3     1118.52     1083.25     38.26 o 
   8   1   3        0.69       17.22      6.87 o 
  -9   2   3       44.09       36.23     15.85 o 
  -8   2   3      138.14      118.06     17.40 o 
  -7   2   3      912.86      844.31     32.21 o 
  -6   2   3      148.75      160.10     15.02 o 
  -5   2   3        4.42       14.94      5.60 o 
  -4   2   3      840.57      832.87     18.55 o 
  -3   2   3     2693.69     2795.01     32.71 o 
  -2   2   3     1567.58     1729.50     25.13 o 
  -1   2   3     3129.16     3191.79     26.00 o 
   0   2   3       51.99       48.78      4.35 o 
   1   2   3      365.88      392.03     10.79 o 
   2   2   3       97.22       80.13      8.99 o 
   3   2   3     5694.22     6184.72     80.66 o 
   4   2   3        9.70       19.08      4.62 o 
   5   2   3     1522.20     1489.06     29.30 o 
   6   2   3       68.67       82.57     10.12 o 
   7   2   3      515.02      511.95     21.48 o 
   8   2   3        0.35       10.07      8.06 o 
  -9   3   3      140.70      105.13     19.34 o 
  -8   3   3      180.42      149.78     26.57 o 
  -7   3   3       41.10       24.07      9.92 o 
  -6   3   3      123.35      112.69     13.77 o 
  -5   3   3     1209.62     1125.41     61.05 o 
  -4   3   3      187.24      201.57     16.24 o 
  -3   3   3     3506.49     3601.23     44.85 o 
  -2   3   3     2669.79     2788.96     35.91 o 
  -1   3   3     1831.45     1844.62     20.66 o 
   0   3   3       40.32       35.41      2.86 o 
   1   3   3     4289.93     4418.70     47.77 o 
   2   3   3      496.50      486.49     14.60 o 
   3   3   3      701.71      725.74     19.24 o 
   4   3   3     1586.73     1625.67     32.19 o 
   5   3   3     1494.04     1442.02     32.25 o 
   6   3   3       60.61       61.35      9.69 o 
   7   3   3      282.97      300.09     18.80 o 
   8   3   3       73.79      105.46     15.45 o 
  -8   4   3      172.52      167.47     32.03 o 
  -7   4   3      328.05      298.52     21.72 o 
  -6   4   3        3.87        3.37      7.27 o 
  -5   4   3      179.46      187.13     15.46 o 
  -4   4   3     5706.78     5838.73     89.76 o 
  -3   4   3      527.79      506.53     24.59 o 
  -2   4   3     1187.47     1283.79     17.78 o 
  -1   4   3      706.55      658.99     11.88 o 
   0   4   3     5460.25     5886.50     50.83 o 
   1   4   3       20.99       38.19      4.89 o 
   2   4   3     1358.43     1282.01     25.58 o 
   3   4   3     2861.50     2920.68     44.86 o 
   4   4   3       21.27       35.92     14.47 o 
   5   4   3      356.17      319.97     20.55 o 
   6   4   3      110.67      142.75     15.99 o 
   7   4   3      277.33      321.00     18.47 o 
   8   4   3      108.61      129.71     24.30 o 
  -8   5   3      164.26      159.16     20.03 o 
  -7   5   3        0.02        1.78      8.84 o 
  -6   5   3     1460.59     1439.63     49.47 o 
  -5   5   3      375.64      300.74     18.80 o 
  -4   5   3      933.01      900.44     38.58 o 
  -3   5   3     1248.35     1120.02     19.98 o 
  -2   5   3     5943.72     6295.42     51.76 o 
  -1   5   3     1087.08     1144.13     17.29 o 
   0   5   3     1926.42     1897.40     19.83 o 
   1   5   3     3219.67     3274.57     41.01 o 
   2   5   3     1464.90     1460.25     28.49 o 
   3   5   3      426.78      468.25     16.15 o 
   4   5   3     2681.68     2678.06     82.55 o 
   5   5   3      104.56      105.50     14.64 o 
   6   5   3        1.33        9.08      6.07 o 
   7   5   3      316.57      298.20     18.90 o 
  -8   6   3       84.66      108.70     18.42 o 
  -7   6   3       48.19       45.44     13.07 o 
  -6   6   3      438.25      389.15     23.66 o 
  -5   6   3      121.57       98.74     13.88 o 
  -4   6   3     5399.51     5599.97    124.85 o 
  -3   6   3       89.85       72.00     11.71 o 
  -2   6   3      508.64      495.64     11.62 o 
  -1   6   3      495.42      453.56     11.36 o 
   0   6   3     8973.03     9537.58     71.30 o 
   1   6   3      894.76      963.40     16.88 o 
   2   6   3     1706.39     1675.99     31.89 o 
   3   6   3        6.93       14.84      6.92 o 
   4   6   3       89.55       86.64     18.55 o 
   5   6   3       19.06       13.72      9.39 o 
   6   6   3      417.08      439.57     27.04 o 
   7   6   3        2.84       12.29      6.90 o 
  -8   7   3      192.08      187.59     23.21 o 
  -7   7   3        2.33        0.24     10.39 o 
  -6   7   3      676.90      614.37     30.60 o 
  -5   7   3      928.74      846.62     66.92 o 
  -4   7   3      257.15      216.30     17.52 o 
  -3   7   3      153.03      144.70      9.96 o 
  -2   7   3     2287.70     2202.58     28.49 o 
  -1   7   3       23.83       36.56      4.71 o 
   0   7   3     2301.68     2363.89     27.23 o 
   1   7   3      460.12      469.01     12.21 o 
   2   7   3     1090.09     1078.95     22.95 o 
   3   7   3       11.94        6.33      7.50 o 
   4   7   3     1396.62     1342.60     60.13 o 
   5   7   3        8.34       14.35     10.57 o 
   6   7   3        0.56        7.66      9.68 o 
   7   7   3        0.08        1.04      9.05 o 
  -7   8   3        0.14      -11.18      9.34 o 
  -6   8   3      375.20      318.10     24.88 o 
  -5   8   3      120.14       94.66     14.61 o 
  -4   8   3     2246.08     2096.17     52.95 o 
  -3   8   3      121.35      112.16      9.71 o 
  -2   8   3       89.87       94.31      8.46 o 
  -1   8   3      214.88      224.69     14.50 o 
   0   8   3     2793.96     2728.83     34.15 o 
   1   8   3       49.97       53.98      5.66 o 
   2   8   3     3147.18     3095.48     66.53 o 
   3   8   3       48.67       59.39     12.49 o 
   4   8   3        5.74        2.28      8.78 o 
   5   8   3      100.40      124.07     18.08 o 
   6   8   3      739.94      721.61     36.62 o 
   7   8   3       11.27       34.69     13.23 o 
  -7   9   3       23.08       20.24     12.93 o 
  -6   9   3      137.35      166.84     20.33 o 
  -5   9   3       46.41       69.22     14.47 o 
  -4   9   3      112.49      102.05     12.98 o 
  -3   9   3        9.74       16.45      6.13 o 
  -2   9   3     1714.44     1734.73     32.53 o 
  -1   9   3       56.23       67.72      6.52 o 
   0   9   3      227.52      213.53      9.75 o 
   1   9   3      175.22      170.04      9.08 o 
   2   9   3      453.94      448.45     20.53 o 
   3   9   3        5.67        7.27     11.32 o 
   4   9   3      917.52      893.25     37.79 o 
   5   9   3       45.06       50.17     14.84 o 
   6   9   3       10.05       27.99     13.94 o 
  -7  10   3       42.74       54.40     17.33 o 
  -6  10   3       78.66       82.44     18.12 o 
  -5  10   3       56.90       66.03     11.51 o 
  -4  10   3      536.37      499.42     22.50 o 
  -3  10   3        9.94       17.74      6.17 o 
  -2  10   3      287.54      289.57     14.68 o 
  -1  10   3      460.34      457.75     22.98 o 
   0  10   3      792.43      755.99     27.93 o 
   1  10   3       12.18       23.02      5.80 o 
   2  10   3     1472.39     1373.25     42.78 o 
   3  10   3      389.25      388.38     25.06 o 
   4  10   3        0.99        2.25      9.36 o 
   5  10   3       41.36       51.80     13.83 o 
   6  10   3      357.20      363.47     31.43 o 
  -6  11   3      149.31      178.05     17.65 o 
  -5  11   3      257.55      267.53     23.03 o 
  -4  11   3        5.48       12.77      6.78 o 
  -3  11   3      258.72      255.92     15.34 o 
  -2  11   3       58.99       74.26      9.38 o 
  -1  11   3      442.79      409.28     16.43 o 
   0  11   3      227.32      212.06     10.44 o 
   1  11   3      999.42     1008.48     25.50 o 
   2  11   3        6.73       19.19     13.24 o 
   3  11   3        3.14        4.74      9.67 o 
   4  11   3      266.72      253.83     23.85 o 
   5  11   3      166.32      163.00     20.75 o 
  -6  12   3       19.26       46.73     22.05 o 
  -5  12   3       35.36       49.18     10.71 o 
  -4  12   3       82.82      102.68     13.35 o 
  -3  12   3      368.57      384.41     17.84 o 
  -2  12   3       11.90       27.41     11.38 o 
  -1  12   3       70.45       72.66     10.07 o 
   0  12   3       63.91       66.29     11.06 o 
   1  12   3       25.34       32.23      6.78 o 
   2  12   3      207.65      214.76     17.30 o 
   3  12   3      496.16      488.04     30.46 o 
   4  12   3       11.76       29.23     14.68 o 
   5  12   3       57.16       94.04     17.87 o 
  -5  13   3      170.44      172.49     29.26 o 
  -4  13   3        4.62       13.42      7.57 o 
  -3  13   3      463.30      462.97     19.96 o 
  -2  13   3       54.67       74.03      9.92 o 
  -1  13   3      396.85      389.06     17.11 o 
   0  13   3       10.21        9.41     17.79 o 
   1  13   3      906.28      918.09     65.16 o 
   2  13   3      276.68      287.67     26.54 o 
   3  13   3       44.22       73.79     21.79 o 
   4  13   3       14.30       19.51     17.02 o 
  -4  14   3        1.77       26.15     14.56 o 
  -3  14   3      148.03      157.22     13.67 o 
  -2  14   3        0.25       28.14     11.97 o 
  -1  14   3      507.76      484.71     44.14 o 
   0  14   3        1.20        0.67     16.50 o 
   1  14   3       37.47       25.51     19.96 o 
   2  14   3        8.80       29.67     14.99 o 
   3  14   3      250.23      295.11     25.05 o 
  -2  15   3        6.53        2.10     18.37 o 
  -1  15   3       38.04       52.18     22.70 o 
   0  15   3       31.18       44.83     24.44 o 
   1  15   3      386.91      394.50     46.63 o 
   2  15   3        3.09        2.89     19.21 o 
  -8   0   4      252.00      272.65     34.61 o 
  -6   0   4      947.01      928.11     29.87 o 
  -4   0   4     3529.01     3547.99     82.78 o 
  -2   0   4      821.82      771.32     30.92 o 
   0   0   4     2953.74     3474.26     41.29 o 
   2   0   4    14135.86    15873.91    188.10 o 
   4   0   4      117.70      124.90     12.30 o 
   6   0   4     1492.03     1498.21     43.07 o 
   8   0   4      334.81      365.65     32.77 o 
  -9   1   4        7.08        2.73     13.04 o 
  -8   1   4      195.52      183.33     38.20 o 
  -7   1   4       13.40        7.07      8.24 o 
  -6   1   4      646.82      657.89     57.77 o 
  -5   1   4      208.13      222.30     14.80 o 
  -4   1   4       33.92       32.38      4.65 o 
  -3   1   4        8.17       13.20      4.80 o 
  -2   1   4     4196.14     4062.50     76.56 o 
  -1   1   4      700.72      722.47     11.67 o 
   0   1   4     4001.42     4026.55     37.90 o 
   1   1   4      393.48      388.72      9.18 o 
   2   1   4     2197.43     2396.18     30.05 o 
   3   1   4      474.81      477.63     13.23 o 
   4   1   4     3134.99     3183.26     42.99 o 
   5   1   4      255.84      250.48     11.91 o 
   6   1   4      299.90      288.40     15.82 o 
   7   1   4        3.48        7.57      6.70 o 
   8   1   4      287.33      348.35     22.53 o 
  -9   2   4        5.26        6.10     12.40 o 
  -8   2   4      183.15      193.12     21.76 o 
  -7   2   4        4.42        3.06      7.71 o 
  -6   2   4      274.80      266.92     18.04 o 
  -5   2   4      602.01      622.55     17.97 o 
  -4   2   4     3713.17     3873.16     50.86 o 
  -3   2   4      486.69      475.34     13.56 o 
  -2   2   4      394.21      450.52     10.78 o 
  -1   2   4     3548.92     3756.47     35.36 o 
   0   2   4     9958.16    10619.66     95.49 o 
   1   2   4     1157.52     1341.15     34.21 o 
   2   2   4     3695.35     4103.23     44.32 o 
   3   2   4      979.36      952.00     19.13 o 
   4   2   4       74.52       93.62      7.99 o 
   5   2   4       62.29       67.39     18.64 o 
   6   2   4     1933.59     1876.98     45.13 o 
   7   2   4       28.03       24.29      7.76 o 
  -9   3   4      130.73      135.99     21.44 o 
  -8   3   4       32.65       17.24     16.16 o 
  -7   3   4       92.33       82.69     13.56 o 
  -6   3   4      648.99      624.08     47.27 o 
  -5   3   4     1558.59     1598.93     40.84 o 
  -4   3   4        8.92        8.03      3.40 o 
  -3   3   4     4320.46     4810.32     57.82 o 
  -2   3   4     2220.03     2156.18     24.75 o 
  -1   3   4      355.76      373.09      8.09 o 
   0   3   4     2709.99     2632.35     33.74 o 
   1   3   4     1852.37     1768.04     27.22 o 
   2   3   4      990.60      948.54     22.32 o 
   3   3   4      340.92      309.15     12.68 o 
   4   3   4     2300.98     2298.23     44.48 o 
   5   3   4      502.59      507.62     19.50 o 
   6   3   4       10.70       13.21      7.16 o 
   7   3   4       47.99       70.76     12.83 o 
  -8   4   4       45.19       64.98     24.62 o 
  -7   4   4      653.42      615.68     29.46 o 
  -6   4   4       88.14       73.40     12.62 o 
  -5   4   4      381.66      351.92     54.34 o 
  -4   4   4      453.73      465.33     20.38 o 
  -3   4   4      188.43      199.40     12.77 o 
  -2   4   4      474.20      456.61     10.57 o 
  -1   4   4     8461.51     8851.69     72.56 o 
   0   4   4     3908.88     4180.14     39.44 o 
   1   4   4       70.09       82.94      7.34 o 
   2   4   4      898.80      883.11     37.79 o 
   3   4   4     3611.06     3616.73     54.05 o 
   4   4   4       84.23       97.15     18.28 o 
   5   4   4       33.68       50.95      8.38 o 
   6   4   4      631.95      661.64     34.34 o 
   7   4   4       62.60       80.00     12.87 o 
  -8   5   4       48.64       41.22     13.63 o 
  -7   5   4       19.94       38.93     12.34 o 
  -6   5   4      318.52      316.74     20.90 o 
  -5   5   4     1769.18     1751.66     45.37 o 
  -4   5   4      134.10      141.13     13.34 o 
  -3   5   4     2381.55     2442.01     33.09 o 
  -2   5   4     1740.62     1861.94     24.50 o 
  -1   5   4        7.92       22.03      3.66 o 
   0   5   4      468.51      446.53     10.37 o 
   1   5   4     4058.50     3937.14     56.95 o 
   2   5   4      142.21      135.30     10.29 o 
   3   5   4     1035.17      987.00     25.48 o 
   4   5   4      219.48      226.22     19.04 o 
   5   5   4      159.79      171.86     17.83 o 
   6   5   4       21.56       23.11      7.54 o 
   7   5   4      794.03      808.63     36.00 o 
  -8   6   4        5.41        3.51     14.00 o 
  -7   6   4      479.84      441.98     27.30 o 
  -6   6   4        0.43        1.74      8.60 o 
  -5   6   4     1501.62     1433.44     42.16 o 
  -4   6   4      195.98      197.27     26.55 o 
  -3   6   4      864.32      875.79     33.20 o 
  -2   6   4       65.13       78.50      5.86 o 
  -1   6   4     4675.48     4648.92     66.42 o 
   0   6   4      366.90      417.52     14.84 o 
   1   6   4      828.28      882.62     20.65 o 
   2   6   4      601.32      624.68     17.93 o 
   3   6   4     1581.38     1517.18     32.93 o 
   4   6   4      530.12      536.00     38.96 o 
   5   6   4      865.16      834.26     40.56 o 
   6   6   4       55.08       61.23     21.10 o 
   7   6   4       16.98       31.75     14.24 o 
  -8   7   4        0.03       -3.96      9.81 o 
  -7   7   4       13.05       15.68     11.26 o 
  -6   7   4      138.52      123.40     16.63 o 
  -5   7   4     2021.31     1909.86     51.01 o 
  -4   7   4        6.38        7.07      5.51 o 
  -3   7   4     1741.22     1668.16     30.51 o 
  -2   7   4        4.02        7.79      3.55 o 
  -1   7   4     1016.66     1053.34     19.02 o 
   0   7   4       93.69      119.56      6.99 o 
   1   7   4     4116.76     4115.10     53.00 o 
   2   7   4       87.56       96.13     11.97 o 
   3   7   4     1097.48     1038.93     36.90 o 
   4   7   4       65.69       53.34     13.01 o 
   5   7   4      913.36      885.02     37.91 o 
   6   7   4       41.12       42.30     19.14 o 
   7   7   4      426.46      446.96     31.39 o 
  -7   8   4      598.35      583.10     32.73 o 
  -6   8   4       32.42       32.11     12.15 o 
  -5   8   4      756.25      726.34     48.74 o 
  -4   8   4       16.81       12.55      7.47 o 
  -3   8   4      329.50      337.73     14.52 o 
  -2   8   4        2.14        2.08      7.56 o 
  -1   8   4     5138.34     5041.10     57.16 o 
   0   8   4        6.47       15.13      3.97 o 
   1   8   4      163.21      168.67     11.82 o 
   2   8   4      105.87      117.83     13.78 o 
   3   8   4      962.37      934.42     36.21 o 
   4   8   4        6.81       17.60     10.55 o 
   5   8   4      283.92      311.86     29.00 o 
   6   8   4       19.38       34.04     13.16 o 
  -7   9   4        1.13        2.27     11.25 o 
  -6   9   4        5.87       10.54     10.78 o 
  -5   9   4      483.62      448.85     25.62 o 
  -4   9   4        0.07       -1.99      5.96 o 
  -3   9   4      817.36      789.03     24.53 o 
  -2   9   4      336.10      317.70     14.90 o 
  -1   9   4      165.38      169.36      9.31 o 
   0   9   4      119.04      124.19      8.13 o 
   1   9   4     2224.13     2176.73     31.51 o 
   2   9   4      452.87      485.68     21.96 o 
   3   9   4      490.34      453.86     26.41 o 
   4   9   4      101.37      119.58     17.39 o 
   5   9   4      631.98      579.21     64.97 o 
   6   9   4       25.52       47.25     15.66 o 
  -7  10   4      282.58      288.24     38.31 o 
  -6  10   4       30.44       33.48     10.06 o 
  -5  10   4      101.05      114.51     13.90 o 
  -4  10   4      185.92      163.31     21.53 o 
  -3  10   4      179.15      165.61     18.97 o 
  -2  10   4      304.43      298.98     14.65 o 
  -1  10   4     1546.94     1473.26     36.32 o 
   0  10   4       91.70       84.02      9.92 o 
   1  10   4       58.97       65.21     10.59 o 
   2  10   4      714.22      666.46     31.12 o 
   3  10   4      461.42      427.09     45.27 o 
   4  10   4        5.23        7.89     12.81 o 
   5  10   4      316.13      321.99     27.66 o 
  -6  11   4       94.47      112.62     15.11 o 
  -5  11   4      204.33      192.32     17.34 o 
  -4  11   4       21.36       30.70      9.07 o 
  -3  11   4      122.82      120.46     11.56 o 
  -2  11   4      341.40      340.89     16.36 o 
  -1  11   4      432.97      397.56     22.81 o 
   0  11   4      572.37      545.48     18.14 o 
   1  11   4     1540.18     1456.61     66.18 o 
   2  11   4       36.39       36.87     10.24 o 
   3  11   4       15.92       22.19      9.80 o 
   4  11   4      224.12      237.39     44.63 o 
   5  11   4      149.15      173.16     22.03 o 
  -5  12   4       30.73       38.14     12.15 o 
  -4  12   4      310.72      323.72     43.41 o 
  -3  12   4      178.71      178.31     16.14 o 
  -2  12   4       83.92       86.98     12.00 o 
  -1  12   4       36.85       40.92      9.16 o 
   0  12   4      687.60      661.91     43.96 o 
   1  12   4      125.19      150.64     22.33 o 
   2  12   4      332.90      332.16     21.78 o 
   3  12   4      151.71      185.79     23.40 o 
   4  12   4        7.00       24.12     10.55 o 
  -5  13   4       13.57       32.96     16.25 o 
  -4  13   4        9.88       35.92      8.81 o 
  -3  13   4       37.92       62.29     11.44 o 
  -2  13   4      442.76      439.92     22.25 o 
  -1  13   4        1.47       15.27      7.21 o 
   0  13   4      401.24      418.50     33.45 o 
   1  13   4       84.91      120.18     13.50 o 
   2  13   4       58.00       92.42     13.35 o 
   3  13   4       70.97       94.36     44.60 o 
   4  13   4      217.11      287.77     43.33 o 
  -4  14   4      206.48      247.27     23.29 o 
  -3  14   4       12.47       32.36      8.91 o 
  -2  14   4       29.24       56.92     12.87 o 
  -1  14   4        2.02       23.25     11.57 o 
   0  14   4      378.94      397.28     29.98 o 
   1  14   4        0.05       20.19     21.38 o 
   2  14   4      296.78      296.70     25.47 o 
   3  14   4       11.29       22.31     11.83 o 
  -2  15   4      238.29      223.41     36.94 o 
  -1  15   4        2.33       -5.69     16.83 o 
   0  15   4      125.78      129.04     31.61 o 
   1  15   4       15.99       23.93     23.85 o 
  -9   0   5        4.57        6.25     19.37 o 
  -7   0   5      964.56      912.76     49.65 o 
  -5   0   5     1668.67     1644.06     55.95 o 
  -3   0   5     4628.86     5025.88    111.86 o 
  -1   0   5     9866.79    10295.85    134.65 o 
   1   0   5      141.58      162.90      9.74 o 
   3   0   5     1351.89     1323.91     33.38 o 
   5   0   5     2404.43     2550.09     56.59 o 
   7   0   5        1.29       13.50      8.48 o 
  -9   1   5      252.75      256.94     26.50 o 
  -8   1   5       10.97       14.27     11.19 o 
  -7   1   5       19.43       30.05     15.83 o 
  -6   1   5      191.09      181.10     16.21 o 
  -5   1   5     1094.72     1127.50     25.98 o 
  -4   1   5      250.38      257.79     14.40 o 
  -3   1   5     4575.62     4687.96     75.42 o 
  -2   1   5      524.75      516.19     12.70 o 
  -1   1   5      482.77      526.61     10.79 o 
   0   1   5      495.83      530.00     11.31 o 
   1   1   5    10299.59    10755.54     85.67 o 
   2   1   5      110.61      131.85      7.22 o 
   3   1   5     3044.62     3243.01     41.25 o 
   4   1   5       21.72       32.66      6.07 o 
   5   1   5      384.50      402.02     18.82 o 
   6   1   5       52.87       66.95      9.46 o 
   7   1   5      393.15      401.67     23.21 o 
  -9   2   5        3.42      -10.86     10.17 o 
  -8   2   5       77.03       69.94     21.07 o 
  -7   2   5      856.55      856.28     33.08 o 
  -6   2   5      170.35      163.68     18.19 o 
  -5   2   5     1885.38     1845.17     33.87 o 
  -4   2   5      232.03      237.35     11.14 o 
  -3   2   5      833.26      879.10     19.90 o 
  -2   2   5     2378.18     2515.12     27.31 o 
  -1   2   5     5641.46     5464.03     56.76 o 
   0   2   5     2669.34     2781.73     36.58 o 
   1   2   5     2494.93     2653.48     29.01 o 
   2   2   5     1040.71     1037.22     21.92 o 
   3   2   5     1064.08     1038.15     20.94 o 
   4   2   5        4.58        4.54      4.74 o 
   5   2   5     1916.92     1927.88     34.24 o 
   6   2   5      279.43      286.58     16.60 o 
   7   2   5        0.47       10.97      5.84 o 
  -8   3   5        1.76        3.89     13.14 o 
  -7   3   5       58.93       64.31     12.69 o 
  -6   3   5      590.73      566.21     26.19 o 
  -5   3   5     1137.71     1155.43     34.50 o 
  -4   3   5        6.40       11.07      4.21 o 
  -3   3   5     3638.88     3692.11     43.70 o 
  -2   3   5     1927.46     1819.04     20.08 o 
  -1   3   5       75.37       88.95      8.15 o 
   0   3   5      425.19      331.62     11.61 o 
   1   3   5     4335.77     4514.57     61.68 o 
   2   3   5       89.35       95.98     11.75 o 
   3   3   5      778.18      763.55     19.83 o 
   4   3   5     1889.43     1863.12     31.71 o 
   5   3   5      163.13      177.85     14.02 o 
   6   3   5       71.35       75.61     10.62 o 
   7   3   5      591.86      596.88     31.72 o 
  -8   4   5       90.93      114.62     17.27 o 
  -7   4   5      877.96      786.40     33.69 o 
  -6   4   5       21.53       22.77      9.92 o 
  -5   4   5      171.44      154.37     14.77 o 
  -4   4   5     1156.66     1111.77     40.09 o 
  -3   4   5     1196.01     1211.27     21.82 o 
  -2   4   5     1022.85      953.15     13.40 o 
  -1   4   5     6579.95     6990.75     60.57 o 
   0   4   5      884.26      856.04     19.26 o 
   1   4   5      392.94      408.13     13.92 o 
   2   4   5     4811.07     4874.22     67.55 o 
   3   4   5      830.43      802.82     18.84 o 
   4   4   5       77.29       88.17      8.38 o 
   5   4   5     1077.97     1084.09     30.58 o 
   6   4   5      381.93      409.25     25.95 o 
   7   4   5       24.22       26.07     11.09 o 
  -8   5   5       32.05       29.13     12.45 o 
  -7   5   5       98.01      115.50     16.09 o 
  -6   5   5      979.85      953.01     35.32 o 
  -5   5   5      195.94      171.74     26.90 o 
  -4   5   5      221.79      205.61     15.06 o 
  -3   5   5      254.38      231.89      9.99 o 
  -2   5   5     1755.61     1642.23     23.50 o 
  -1   5   5       21.07       21.28      3.88 o 
   0   5   5     1679.65     1589.63     28.09 o 
   1   5   5      583.73      547.10     16.71 o 
   2   5   5     1115.40     1047.32     93.60 o 
   3   5   5      580.83      583.71     20.85 o 
   4   5   5     1386.24     1325.32     54.25 o 
   5   5   5      206.37      214.51     23.59 o 
   6   5   5       23.40       41.58     13.82 o 
   7   5   5       64.49       82.20     16.11 o 
  -8   6   5      119.23      176.54     21.76 o 
  -7   6   5       20.33        2.76      9.04 o 
  -6   6   5       91.04       88.74     14.55 o 
  -5   6   5      329.35      303.86     20.94 o 
  -4   6   5     1364.70     1374.15     32.64 o 
  -3   6   5       56.24       48.15      6.46 o 
  -2   6   5     1050.86      953.51     17.99 o 
  -1   6   5     1805.91     1797.23     33.22 o 
   0   6   5     1163.54     1123.83     30.19 o 
   1   6   5      386.99      377.03     16.84 o 
   2   6   5     2401.44     2264.08     37.86 o 
   3   6   5      325.04      320.02     24.97 o 
   4   6   5      431.15      404.31     25.22 o 
   5   6   5      203.94      217.98     22.17 o 
   6   6   5      719.82      763.35     36.82 o 
  -8   7   5       29.00       35.06     14.81 o 
  -7   7   5       14.60       16.23     10.73 o 
  -6   7   5      660.58      638.08     30.93 o 
  -5   7   5      168.14      166.35     17.35 o 
  -4   7   5      389.20      359.19     31.18 o 
  -3   7   5       80.03       69.13      7.73 o 
  -2   7   5     2421.19     2368.58     40.93 o 
  -1   7   5       23.12       30.23      7.02 o 
   0   7   5     1701.14     1600.58     30.00 o 
   1   7   5       41.23       45.94      7.46 o 
   2   7   5       99.82      101.18      9.62 o 
   3   7   5      281.21      276.16     21.24 o 
   4   7   5     1525.22     1546.79     49.76 o 
   5   7   5       76.81       98.28     17.62 o 
   6   7   5      271.95      293.11     27.05 o 
  -7   8   5       63.74       78.54     16.54 o 
  -6   8   5       34.74       24.67     15.81 o 
  -5   8   5       23.69       20.50      7.60 o 
  -4   8   5      123.46      109.18     11.97 o 
  -3   8   5      181.18      180.99     11.74 o 
  -2   8   5      826.48      773.97     50.45 o 
  -1   8   5       60.61       66.26      8.05 o 
   0   8   5     1176.17     1125.33     25.61 o 
   1   8   5        0.10       10.01      5.59 o 
   2   8   5     1075.51     1061.65     26.07 o 
   3   8   5       53.06       64.40     13.86 o 
   4   8   5       16.60       29.39     11.31 o 
   5   8   5      166.42      201.82     23.16 o 
   6   8   5      514.28      535.61     34.38 o 
  -7   9   5       41.10       39.89     14.09 o 
  -6   9   5      746.97      634.61     51.79 o 
  -5   9   5       91.67      105.11     16.30 o 
  -4   9   5      127.18      121.88     23.69 o 
  -3   9   5      147.77      156.63     14.13 o 
  -2   9   5     2151.50     2064.45     74.24 o 
  -1   9   5       43.87       51.82      9.49 o 
   0   9   5      987.05      858.31     37.79 o 
   1   9   5      513.72      504.86     18.29 o 
   2   9   5       14.66       12.59      8.90 o 
   3   9   5      129.37      161.89     18.74 o 
   4   9   5     1183.02     1118.74     43.93 o 
   5   9   5        5.69       10.11     14.27 o 
   6   9   5      163.96      161.72     23.42 o 
  -6  10   5        8.05       12.01     13.20 o 
  -5  10   5      310.04      291.43     23.62 o 
  -4  10   5      572.77      566.35     30.76 o 
  -3  10   5      491.19      423.66     20.88 o 
  -2  10   5        5.38       13.71      6.98 o 
  -1  10   5      406.27      386.32     19.44 o 
   0  10   5      157.00      175.65     11.64 o 
   1  10   5       66.48       81.70     11.51 o 
   2  10   5      395.86      400.44     21.84 o 
   3  10   5       30.16       31.39     10.72 o 
   4  10   5        1.86        6.07     18.70 o 
   5  10   5      163.75      167.94     21.60 o 
  -6  11   5      105.18      112.41     18.76 o 
  -5  11   5       57.95       83.95     15.83 o 
  -4  11   5        9.57       15.81      9.37 o 
  -3  11   5      385.74      378.02     20.89 o 
  -2  11   5      343.04      336.74     19.55 o 
  -1  11   5        0.75        8.83      7.51 o 
   0  11   5      945.74      919.01     24.74 o 
   1  11   5      771.66      723.08     27.77 o 
   2  11   5       27.12       48.21     11.01 o 
   3  11   5       51.69       81.53     20.15 o 
   4  11   5      275.58      285.21     25.98 o 
   5  11   5       65.01      128.66     18.58 o 
  -5  12   5       81.16      102.61     17.13 o 
  -4  12   5      228.51      260.37     30.90 o 
  -3  12   5       95.14      101.15     13.08 o 
  -2  12   5        6.20       13.43      7.28 o 
  -1  12   5     1091.56     1064.86     33.72 o 
   0  12   5      122.63      129.06     33.94 o 
   1  12   5      313.29      324.22     20.05 o 
   2  12   5      101.78      146.58     23.78 o 
   3  12   5      375.14      448.43     34.33 o 
   4  12   5        7.10       28.00     10.82 o 
  -4  13   5        6.17       27.85      9.02 o 
  -3  13   5      201.47      233.37     29.34 o 
  -2  13   5      106.24      117.67     13.96 o 
  -1  13   5        0.28       22.04      7.57 o 
   0  13   5       64.61      107.25     42.26 o 
   1  13   5      293.34      351.59     20.55 o 
   2  13   5        7.61       25.59      8.19 o 
   3  13   5      114.39      174.28     21.08 o 
  -3  14   5       48.08       74.13     12.42 o 
  -2  14   5        4.84       24.23     12.08 o 
  -1  14   5      640.43      624.08     36.29 o 
   0  14   5        3.87       24.72     11.44 o 
   1  14   5       29.36       52.27     15.64 o 
   2  14   5        8.56       36.41      8.55 o 
  -1  15   5        7.38       27.91     22.35 o 
  -8   0   6      395.97      414.92     42.53 o 
  -6   0   6       37.74       70.32     14.96 o 
  -4   0   6     6310.58     6623.34    144.73 o 
  -2   0   6     1743.14     1714.96     38.31 o 
   0   0   6     3231.24     3296.96     67.94 o 
   2   0   6     2154.80     1978.28     41.09 o 
   4   0   6       96.37      117.70     13.46 o 
   6   0   6      346.60      365.57     22.16 o 
  -8   1   6      158.85      163.12     22.04 o 
  -7   1   6        0.53        6.89     14.45 o 
  -6   1   6     1903.00     1942.81     48.56 o 
  -5   1   6        1.49        2.44      4.65 o 
  -4   1   6       15.59       19.03      7.73 o 
  -3   1   6      646.84      627.70     15.82 o 
  -2   1   6     2547.54     2528.20     34.62 o 
  -1   1   6      419.46      428.10     10.58 o 
   0   1   6     2928.78     2953.89     27.98 o 
   1   1   6     3723.75     3914.01     43.05 o 
   2   1   6       55.13       43.64      5.30 o 
   3   1   6      249.91      226.05     10.67 o 
   4   1   6     2575.35     2615.46     74.87 o 
   5   1   6        1.58       11.35      4.68 o 
   6   1   6      181.87      214.18     19.43 o 
   7   1   6       34.06       59.18     15.47 o 
  -8   2   6      371.56      407.03     37.79 o 
  -7   2   6       42.34       71.84     12.80 o 
  -6   2   6      128.78      108.28     14.42 o 
  -5   2   6       87.33      102.12     11.05 o 
  -4   2   6     3941.46     4153.83     57.14 o 
  -3   2   6      354.40      401.40     12.42 o 
  -2   2   6     1370.53     1335.11     18.71 o 
  -1   2   6      412.78      390.39     10.35 o 
   0   2   6     1542.63     1434.10     25.04 o 
   1   2   6     2414.34     2494.84     32.97 o 
   2   2   6     3274.97     3198.07     53.84 o 
   3   2   6      362.88      366.48     23.99 o 
   4   2   6      378.15      404.72     18.07 o 
   5   2   6      360.60      400.37     34.33 o 
   6   2   6      245.93      267.69     47.22 o 
   7   2   6       57.31       87.02     31.97 o 
  -8   3   6       84.02       83.74     22.26 o 
  -7   3   6      147.76      152.67     18.26 o 
  -6   3   6      310.85      323.86     20.98 o 
  -5   3   6       69.30       64.95     11.37 o 
  -4   3   6      233.88      234.93     12.96 o 
  -3   3   6     1114.97     1089.41     22.74 o 
  -2   3   6     1232.72     1188.80     15.80 o 
  -1   3   6       65.92       84.78     13.21 o 
   0   3   6     4450.88     4712.10     55.29 o 
   1   3   6     1592.09     1624.76     29.15 o 
   2   3   6       35.38       30.48      7.47 o 
   3   3   6      772.21      700.35     30.44 o 
   4   3   6     1432.23     1399.65     39.39 o 
   5   3   6       16.57       32.44      9.90 o 
   6   3   6      120.70      155.04     18.76 o 
   7   3   6      272.97      314.67     24.52 o 
  -8   4   6      209.89      215.54     22.03 o 
  -7   4   6      139.16      137.69     17.14 o 
  -6   4   6       94.89      107.40     14.67 o 
  -5   4   6      745.62      734.09     28.37 o 
  -4   4   6      810.27      746.54     22.06 o 
  -3   4   6       18.61       27.20      4.94 o 
  -2   4   6     2831.32     2850.67     32.60 o 
  -1   4   6     3107.81     2970.81     41.01 o 
   0   4   6      160.21      138.43     12.13 o 
   1   4   6      511.91      454.58     15.59 o 
   2   4   6     1060.78     1052.37     27.65 o 
   3   4   6     1378.26     1296.98     32.29 o 
   4   4   6      245.51      242.02     24.87 o 
   5   4   6     1038.78     1019.85     53.33 o 
   6   4   6      459.61      496.57     28.93 o 
  -8   5   6        2.81        3.32     13.40 o 
  -7   5   6      185.21      194.91     19.90 o 
  -6   5   6      298.35      263.23     20.62 o 
  -5   5   6      241.71      223.13     17.75 o 
  -4   5   6        6.90       11.46      5.71 o 
  -3   5   6     4353.50     4352.18     52.03 o 
  -2   5   6      597.47      565.96     16.56 o 
  -1   5   6      314.36      334.09     13.19 o 
   0   5   6     1150.15     1187.10     25.07 o 
   1   5   6     2305.11     2165.13     36.59 o 
   2   5   6      194.27      196.33     14.00 o 
   3   5   6     2136.35     2194.21     44.40 o 
   4   5   6     1077.42     1004.23     38.15 o 
   5   5   6       83.90       94.02     16.21 o 
   6   5   6      100.56      146.37     36.33 o 
  -8   6   6        3.45        0.24     10.58 o 
  -7   6   6      231.71      250.00     23.00 o 
  -6   6   6        6.95        7.02      9.62 o 
  -5   6   6      236.24      232.28     26.67 o 
  -4   6   6       38.15       34.32      9.20 o 
  -3   6   6      357.26      352.54     20.24 o 
  -2   6   6      111.26      117.23      9.15 o 
  -1   6   6     3064.79     2978.10     43.51 o 
   0   6   6       63.25       73.33      8.63 o 
   1   6   6     1563.12     1462.14     30.01 o 
   2   6   6      217.57      222.04     13.40 o 
   3   6   6     2419.39     2441.70     58.71 o 
   4   6   6        9.84        4.86     10.17 o 
   5   6   6      701.22      710.54     35.25 o 
   6   6   6        0.72       16.33     11.15 o 
  -7   7   6      181.61      199.89     21.34 o 
  -6   7   6       27.25       24.04      9.80 o 
  -5   7   6      414.25      398.49     19.64 o 
  -4   7   6       38.87       34.76     11.49 o 
  -3   7   6     2114.19     2039.12     43.15 o 
  -2   7   6      434.91      416.48     15.40 o 
  -1   7   6       77.09       66.89      8.20 o 
   0   7   6       18.07       18.86      6.77 o 
   1   7   6     2653.39     2590.07     42.78 o 
   2   7   6       23.46       21.48      7.04 o 
   3   7   6      590.56      586.40     29.72 o 
   4   7   6       66.38       86.50     16.68 o 
   5   7   6        5.53       17.22     17.77 o 
   6   7   6       30.31       39.14     14.56 o 
  -7   8   6      250.16      273.98     38.17 o 
  -6   8   6       18.16       22.00     11.28 o 
  -5   8   6      389.21      404.53     26.72 o 
  -4   8   6       50.45       39.05     12.06 o 
  -3   8   6      344.32      340.10     15.76 o 
  -2   8   6        6.97        7.95      6.93 o 
  -1   8   6     2277.41     2205.95     38.34 o 
   0   8   6        0.19       13.03      5.61 o 
   1   8   6      305.93      261.99     14.56 o 
   2   8   6      111.13      133.04     11.58 o 
   3   8   6      803.76      782.51     35.06 o 
   4   8   6       89.90      108.71     17.08 o 
   5   8   6     1379.76     1374.39     52.32 o 
  -7   9   6      266.09      257.89     26.84 o 
  -6   9   6      102.40      117.29     19.13 o 
  -5   9   6       56.71       64.10     15.92 o 
  -4   9   6       15.98        9.80      9.81 o 
  -3   9   6     1359.99     1266.71     38.50 o 
  -2   9   6        5.63       11.73      7.39 o 
  -1   9   6      435.79      388.91     16.45 o 
   0   9   6      216.75      207.80     12.87 o 
   1   9   6      676.56      642.80     22.11 o 
   2   9   6       92.86       95.04     13.25 o 
   3   9   6      542.96      515.94     29.10 o 
   4   9   6       61.60       88.51     16.09 o 
   5   9   6       18.71       44.78     13.24 o 
  -6  10   6        2.14       13.30     11.67 o 
  -5  10   6      247.84      279.84     25.16 o 
  -4  10   6      309.10      301.99     25.45 o 
  -3  10   6       47.30       47.44     10.26 o 
  -2  10   6      402.19      376.22     20.03 o 
  -1  10   6     1528.33     1447.33     60.69 o 
   0  10   6       39.43       51.26      9.55 o 
   1  10   6      165.30      164.53     12.89 o 
   2  10   6      372.66      336.65     21.01 o 
   3  10   6      290.03      331.84     25.40 o 
   4  10   6        0.34       23.17     10.17 o 
   5  10   6      383.37      439.79     30.98 o 
  -6  11   6       87.02       94.09     18.02 o 
  -5  11   6       79.38      106.21     17.63 o 
  -4  11   6        5.41       20.64      9.81 o 
  -3  11   6      502.81      439.72     22.71 o 
  -2  11   6      291.73      302.66     22.99 o 
  -1  11   6       43.37       47.85     10.33 o 
   0  11   6      340.18      327.42     20.70 o 
   1  11   6       44.59       65.93     10.90 o 
   2  11   6        1.17       15.31      7.35 o 
   3  11   6      360.19      411.02     34.13 o 
   4  11   6      285.67      338.98     27.27 o 
  -5  12   6       62.00       98.99     17.23 o 
  -4  12   6      282.68      322.96     30.27 o 
  -3  12   6       22.80       35.95      9.22 o 
  -2  12   6      158.36      164.80     15.91 o 
  -1  12   6      119.55      138.21     14.47 o 
   0  12   6       42.57       70.01     16.00 o 
   1  12   6       45.39       70.05     11.64 o 
   2  12   6       63.35       92.80     13.64 o 
   3  12   6       19.72       41.41     11.74 o 
  -4  13   6        5.32       33.50     11.61 o 
  -3  13   6       40.25       66.27     11.69 o 
  -2  13   6      331.39      359.70     32.41 o 
  -1  13   6       49.03       63.36     15.46 o 
   0  13   6      431.51      426.25     31.03 o 
   1  13   6       36.04       52.61      8.69 o 
   2  13   6       79.51      108.65     14.92 o 
  -3  14   6       15.40       38.66      8.70 o 
  -2  14   6      228.21      273.62     19.49 o 
  -1  14   6        2.50       10.89      9.99 o 
   0  14   6       40.51       52.39     14.40 o 
   1  14   6        4.32       35.91     12.50 o 
  -7   0   7      354.85      367.29     33.51 o 
  -5   0   7     2763.57     2809.59     84.24 o 
  -3   0   7       63.29       74.50      9.77 o 
  -1   0   7     5088.72     4951.93     82.62 o 
   1   0   7     3906.84     3797.63    104.94 o 
   3   0   7      173.80      183.52     26.16 o 
   5   0   7      848.99      863.11     52.24 o 
  -8   1   7        4.06       16.82     11.87 o 
  -7   1   7      288.29      335.19     34.95 o 
  -6   1   7       55.54       68.02     12.39 o 
  -5   1   7      214.75      240.61     12.88 o 
  -4   1   7        0.39        2.09      4.65 o 
  -3   1   7     3590.73     3552.17     46.37 o 
  -2   1   7        5.37       10.84      4.12 o 
  -1   1   7      252.10      219.32      8.39 o 
   0   1   7      169.36      191.69      8.86 o 
   1   1   7     1751.78     1614.57     32.10 o 
   2   1   7       98.32       90.72      9.70 o 
   3   1   7     2895.26     3011.79     51.25 o 
   4   1   7      130.89      121.95     17.08 o 
   5   1   7       60.50       54.14     14.19 o 
   6   1   7        5.66       12.42     16.45 o 
  -8   2   7       19.98        4.23     14.22 o 
  -7   2   7      164.16      178.33     18.47 o 
  -6   2   7        2.13        1.18      8.01 o 
  -5   2   7     1929.38     2010.46     38.37 o 
  -4   2   7      309.70      327.34     13.15 o 
  -3   2   7      207.28      238.81      8.56 o 
  -2   2   7      109.14      115.64     10.46 o 
  -1   2   7     3284.37     3060.32     35.61 o 
   0   2   7      573.09      561.20     16.06 o 
   1   2   7      236.05      204.86     11.28 o 
   2   2   7      848.41      790.11     23.86 o 
   3   2   7      654.27      604.00     36.97 o 
   4   2   7       92.20      100.31     11.36 o 
   5   2   7      442.20      510.41     27.11 o 
   6   2   7      229.05      276.00     36.76 o 
  -8   3   7        6.89       15.63     16.01 o 
  -7   3   7      640.50      589.70     29.59 o 
  -6   3   7      400.89      416.29     28.60 o 
  -5   3   7      653.21      713.14     27.18 o 
  -4   3   7      413.81      408.35     14.09 o 
  -3   3   7      995.20      935.97     20.12 o 
  -2   3   7     1247.96     1228.90     25.07 o 
  -1   3   7      472.39      463.92     22.77 o 
   0   3   7     4740.23     4793.33     58.03 o 
   1   3   7     1872.76     1788.21     53.52 o 
   2   3   7       29.31       33.47      8.42 o 
   3   3   7     1569.74     1580.26     36.81 o 
   4   3   7      232.21      258.45     16.42 o 
   5   3   7       64.97       74.23     13.52 o 
   6   3   7      110.29      138.31     17.83 o 
  -8   4   7       43.02       88.21     16.33 o 
  -7   4   7       12.83       18.94     10.05 o 
  -6   4   7       75.19       77.47     13.13 o 
  -5   4   7      446.67      413.63     17.81 o 
  -4   4   7      791.39      753.44     44.80 o 
  -3   4   7        0.10        4.74      5.29 o 
  -2   4   7      658.37      594.56     17.43 o 
  -1   4   7     1289.49     1127.95     27.45 o 
   0   4   7       39.75       47.59      7.08 o 
   1   4   7       55.64       50.16      7.82 o 
   2   4   7     3415.19     3329.00     55.97 o 
   3   4   7       93.92      117.35     12.69 o 
   4   4   7      417.85      393.06     19.58 o 
   5   4   7      307.49      328.73     28.36 o 
   6   4   7      433.29      517.06     37.42 o 
  -8   5   7       34.37       41.37     13.79 o 
  -7   5   7        5.51       13.21      8.77 o 
  -6   5   7      190.64      227.64     31.95 o 
  -5   5   7       26.01       10.70     10.49 o 
  -4   5   7      920.90      854.82     34.19 o 
  -3   5   7      916.59      927.94     26.94 o 
  -2   5   7     1026.14      972.53     23.25 o 
  -1   5   7      319.66      279.75     13.14 o 
   0   5   7     3763.16     3488.59    110.61 o 
   1   5   7      489.04      471.03     28.16 o 
   2   5   7       71.83       74.10     11.05 o 
   3   5   7      181.73      230.13     16.59 o 
   4   5   7      765.93      768.05     34.66 o 
   5   5   7       14.21        1.45      9.19 o 
   6   5   7      414.88      480.07     47.90 o 
  -8   6   7      249.22      243.93     37.97 o 
  -7   6   7        5.98        3.71     16.34 o 
  -6   6   7       44.25       49.42     14.09 o 
  -5   6   7        4.29        3.76      9.32 o 
  -4   6   7     1254.86     1239.38     42.79 o 
  -3   6   7        1.19        4.03      6.00 o 
  -2   6   7     1598.50     1520.28     30.37 o 
  -1   6   7       75.45       74.19      8.83 o 
   0   6   7       10.57       13.49      5.90 o 
   1   6   7      254.38      241.21     15.65 o 
   2   6   7     5253.08     5268.29     78.37 o 
   3   6   7      281.05      294.36     18.49 o 
   4   6   7      721.03      758.44     35.71 o 
   5   6   7      148.95      185.48     45.66 o 
   6   6   7      405.54      443.42     30.20 o 
  -7   7   7        7.60        4.69     11.11 o 
  -6   7   7      496.83      523.71     31.99 o 
  -5   7   7       32.02       28.12     12.48 o 
  -4   7   7      304.77      280.64     22.48 o 
  -3   7   7      312.34      272.04     17.08 o 
  -2   7   7     1173.64     1105.46     31.91 o 
  -1   7   7        8.84        9.23      5.98 o 
   0   7   7     1920.88     1822.52     41.74 o 
   1   7   7        0.28        5.78      6.28 o 
   2   7   7       19.28       26.60      7.81 o 
   3   7   7      256.21      291.77     23.73 o 
   4   7   7     1279.90     1256.21     59.69 o 
   5   7   7        2.70       13.34     11.41 o 
  -7   8   7        2.07       10.19     13.53 o 
  -6   8   7        9.89       14.19     12.57 o 
  -5   8   7      200.37      190.31     21.63 o 
  -4   8   7     1673.96     1625.10     52.70 o 
  -3   8   7        0.82        4.60      6.93 o 
  -2   8   7     1624.41     1498.18     38.33 o 
  -1   8   7      389.74      382.40     21.42 o 
   0   8   7      358.74      347.45     16.19 o 
   1   8   7       98.44      106.51     11.17 o 
   2   8   7     1714.92     1726.06     37.21 o 
   3   8   7        4.87       10.66      9.45 o 
   4   8   7      455.20      468.89     46.76 o 
   5   8   7       23.19       26.14     15.31 o 
  -6   9   7      304.17      278.24     27.18 o 
  -5   9   7        0.18        5.80     10.01 o 
  -4   9   7       50.30       66.90     15.20 o 
  -3   9   7      183.74      194.42     16.82 o 
  -2   9   7      401.44      382.42     20.94 o 
  -1   9   7       52.73       57.98     10.34 o 
   0   9   7     1347.51     1254.12     30.39 o 
   1   9   7        3.42        7.13      6.56 o 
   2   9   7       74.04       75.46     12.93 o 
   3   9   7       38.88       72.19     14.66 o 
   4   9   7      299.83      356.45     27.24 o 
  -6  10   7        1.18       14.07     14.92 o 
  -5  10   7       47.14       51.03     13.96 o 
  -4  10   7      517.52      481.24     29.89 o 
  -3  10   7        7.29       13.88      7.70 o 
  -2  10   7      522.95      476.86     23.52 o 
  -1  10   7       18.80       24.85      9.72 o 
   0  10   7      179.03      186.10     13.62 o 
   1  10   7       35.02       62.22     11.27 o 
   2  10   7      554.70      539.75     25.81 o 
   3  10   7      111.39      114.73     18.04 o 
   4  10   7       64.47       96.56     16.91 o 
  -5  11   7       39.65       46.84     19.89 o 
  -4  11   7       64.05       68.77     15.47 o 
  -3  11   7      316.26      305.72     20.27 o 
  -2  11   7      195.18      210.56     17.82 o 
  -1  11   7      182.09      186.56     20.79 o 
   0  11   7       60.67       94.25     10.89 o 
   1  11   7      130.12      171.79     16.52 o 
   2  11   7       46.61       74.70     12.59 o 
   3  11   7      397.89      431.92     29.52 o 
  -4  12   7      161.09      181.08     23.38 o 
  -3  12   7        2.22       18.54      8.25 o 
  -2  12   7       87.49      102.00     13.72 o 
  -1  12   7      508.57      526.63     25.08 o 
   0  12   7       44.03       62.69     14.99 o 
   1  12   7      101.39      133.68     29.74 o 
   2  12   7      218.42      270.87     21.68 o 
  -3  13   7      264.92      297.68     21.85 o 
  -2  13   7        9.40       26.03      8.03 o 
  -1  13   7      193.91      242.67     18.37 o 
   0  13   7       11.68       35.25     13.08 o 
   1  13   7      218.97      249.87     26.97 o 
  -8   0   8      325.95      377.64     41.35 o 
  -6   0   8      392.57      447.97     30.56 o 
  -4   0   8      598.63      574.05     24.53 o 
  -2   0   8     1817.64     1717.04     44.58 o 
   0   0   8     1911.86     1974.10     49.60 o 
   2   0   8     2909.35     2827.60     94.20 o 
   4   0   8       11.83       14.27     17.88 o 
   6   0   8      239.29      285.97     37.51 o 
  -8   1   8        6.10        3.79     11.04 o 
  -7   1   8       33.86       43.81     18.44 o 
  -6   1   8     1214.83     1252.83     38.92 o 
  -5   1   8      120.70      141.75     10.00 o 
  -4   1   8     1265.70     1189.44     41.17 o 
  -3   1   8      268.94      269.91     11.68 o 
  -2   1   8     1408.09     1323.95     26.32 o 
  -1   1   8      133.55      163.10     12.17 o 
   0   1   8     4999.64     5129.27    111.69 o 
   1   1   8       59.46       57.96     12.99 o 
   2   1   8      400.84      418.33     25.24 o 
   3   1   8       10.02        3.20      9.60 o 
   4   1   8     1346.67     1235.19     45.08 o 
   5   1   8       25.97       18.77     13.08 o 
   6   1   8      581.39      568.23     48.24 o 
  -8   2   8      126.82      183.93     28.90 o 
  -7   2   8      210.80      220.15     20.65 o 
  -6   2   8      132.06      183.91     23.85 o 
  -5   2   8      110.28      124.33     11.73 o 
  -4   2   8      797.34      797.48     20.58 o 
  -3   2   8        0.10        9.29      4.06 o 
  -2   2   8     3695.83     3603.06     48.30 o 
  -1   2   8      517.71      464.39     24.56 o 
   0   2   8      189.43      192.35     14.76 o 
   1   2   8      890.43      872.87     28.18 o 
   2   2   8     3067.57     2983.96    101.19 o 
   3   2   8       38.58       24.24     11.91 o 
   4   2   8      287.90      306.48     25.11 o 
   5   2   8      435.47      408.62     27.68 o 
   6   2   8      243.15      257.10     37.76 o 
  -7   3   8       21.23       35.15     19.80 o 
  -6   3   8      857.89      862.94     36.34 o 
  -5   3   8       13.12       23.96     17.91 o 
  -4   3   8      473.39      432.55     19.13 o 
  -3   3   8      204.65      192.10     14.25 o 
  -2   3   8     1057.30      938.76     66.42 o 
  -1   3   8      696.85      618.51     33.22 o 
   0   3   8     1545.84     1412.31     28.37 o 
   1   3   8      533.05      507.01     17.83 o 
   2   3   8      378.31      376.69     29.41 o 
   3   3   8      549.21      553.03     29.88 o 
   4   3   8      508.69      485.52     28.96 o 
   5   3   8        1.53      -10.02     15.55 o 
   6   3   8      581.38      589.06     51.73 o 
  -8   4   8       91.26       87.20     26.36 o 
  -7   4   8      180.38      219.62     33.94 o 
  -6   4   8        0.97       -2.02      9.36 o 
  -5   4   8     1120.79     1106.43     40.66 o 
  -4   4   8      618.19      587.14     22.16 o 
  -3   4   8        1.69        5.53      5.94 o 
  -2   4   8      364.75      322.10     13.76 o 
  -1   4   8      762.91      716.89     20.11 o 
   0   4   8       99.52      105.43      9.61 o 
   1   4   8     2783.53     2657.07     43.71 o 
   2   4   8     2195.34     2189.73     77.30 o 
   3   4   8        1.67       11.68     16.17 o 
   4   4   8      166.63      182.29     20.87 o 
   5   4   8      904.51      914.30     60.28 o 
  -7   5   8      121.26      133.39     20.27 o 
  -6   5   8      154.53      137.80     19.66 o 
  -5   5   8        6.42       15.20      9.62 o 
  -4   5   8      143.39      134.42     16.90 o 
  -3   5   8     1606.37     1497.82     36.90 o 
  -2   5   8        1.92        1.85      5.32 o 
  -1   5   8      665.61      608.26     19.26 o 
   0   5   8     1079.45     1022.09     28.85 o 
   1   5   8      724.15      703.01     22.23 o 
   2   5   8       18.46       22.02      8.18 o 
   3   5   8      956.44      922.58     60.76 o 
   4   5   8      250.31      275.33     46.09 o 
   5   5   8       88.10       71.24     26.64 o 
  -7   6   8      120.04      110.25     24.09 o 
  -6   6   8        8.95       -2.91      9.86 o 
  -5   6   8     1206.11     1168.03     45.33 o 
  -4   6   8      125.00      119.45     17.07 o 
  -3   6   8      122.60      119.42     12.85 o 
  -2   6   8      221.44      206.19     12.97 o 
  -1   6   8     1571.44     1458.25     35.67 o 
   0   6   8        4.00        6.65      5.79 o 
   1   6   8      952.96      902.20     25.64 o 
   2   6   8      156.39      174.77     17.23 o 
   3   6   8       42.79       54.95     10.61 o 
   4   6   8      344.52      342.54     29.99 o 
   5   6   8      480.21      553.22     62.09 o 
  -7   7   8      168.87      172.02     24.13 o 
  -6   7   8        0.13       -7.30     10.93 o 
  -5   7   8        2.74        4.49     12.21 o 
  -4   7   8       56.06       54.45     13.51 o 
  -3   7   8     1713.50     1708.42     41.52 o 
  -2   7   8       32.57       51.52      7.76 o 
  -1   7   8      899.81      852.26     24.15 o 
   0   7   8       14.32       20.44      7.04 o 
   1   7   8      808.07      768.04     24.14 o 
   2   7   8       25.65       44.58      9.90 o 
   3   7   8      904.16      899.58     38.29 o 
   4   7   8        5.22        7.90     10.70 o 
   5   7   8        7.17       31.40     25.13 o 
  -7   8   8       71.67       64.43     19.73 o 
  -6   8   8        0.36       -0.16     11.61 o 
  -5   8   8      546.15      522.21     40.18 o 
  -4   8   8       21.04       15.61     12.40 o 
  -3   8   8      132.75      132.46     14.50 o 
  -2   8   8        1.34       -5.49     10.06 o 
  -1   8   8      593.83      602.55     20.74 o 
   0   8   8       28.79       33.30      8.06 o 
   1   8   8     1213.95     1167.73     37.04 o 
   2   8   8       83.13       94.71     12.50 o 
   3   8   8       91.84       91.84     15.57 o 
   4   8   8        4.53       26.96      9.82 o 
  -6   9   8       45.42       47.30     18.08 o 
  -5   9   8       82.97       76.41     19.61 o 
  -4   9   8        0.84        2.50      9.89 o 
  -3   9   8      588.53      540.05     25.02 o 
  -2   9   8       35.16       36.83     10.69 o 
  -1   9   8       68.21       89.68     10.28 o 
   0   9   8      140.87      152.82     16.12 o 
   1   9   8      782.13      781.10     25.33 o 
   2   9   8       10.20       31.02     10.49 o 
   3   9   8      459.84      516.14     30.71 o 
   4   9   8      120.46      135.20     19.15 o 
  -5  10   8      338.61      319.98     28.47 o 
  -4  10   8      196.68      248.12     24.77 o 
  -3  10   8        5.74        8.60      7.99 o 
  -2  10   8      401.30      379.43     26.52 o 
  -1  10   8      402.11      428.81     22.77 o 
   0  10   8      255.06      253.34     15.37 o 
   1  10   8      288.87      299.62     20.05 o 
   2  10   8      155.68      192.51     20.85 o 
   3  10   8       32.33       57.67     17.95 o 
  -5  11   8       32.76       87.52     16.13 o 
  -4  11   8      120.60      151.26     21.21 o 
  -3  11   8      300.37      329.95     22.16 o 
  -2  11   8      133.86      132.41     16.03 o 
  -1  11   8       35.41       47.94     11.92 o 
   0  11   8       93.61      127.93     12.06 o 
   1  11   8      144.88      148.91     16.23 o 
   2  11   8       15.03       26.67      8.87 o 
  -4  12   8       52.60       87.39     16.79 o 
  -3  12   8        2.88       26.75      8.87 o 
  -2  12   8      172.45      206.24     18.35 o 
  -1  12   8      247.93      254.77     20.76 o 
   0  12   8        0.21       15.15      9.79 o 
   1  12   8       11.35       44.96      9.14 o 
   2  12   8      604.43      644.16     40.70 o 
  -2  13   8        9.20       38.47      9.55 o 
  -1  13   8       22.23       65.41     12.89 o 
   0  13   8      284.26      332.40     30.68 o 
  -5   0   9      758.99      818.18     32.09 o 
  -3   0   9      162.00      164.74     23.88 o 
  -1   0   9     3451.06     3361.31     69.38 o 
   1   0   9     4396.60     4097.20    121.82 o 
   3   0   9      592.59      521.09     42.86 o 
   5   0   9     1176.88     1137.81     67.28 o 
  -8   1   9        0.18       -4.79     13.96 o 
  -6   1   9        2.81       13.31      8.20 o 
  -5   1   9        8.16       28.84     11.61 o 
  -4   1   9       15.41       33.46      5.85 o 
  -3   1   9     2361.64     2226.07     37.55 o 
  -2   1   9       32.10       49.99      7.08 o 
  -1   1   9      337.51      318.90     14.23 o 
   0   1   9     1215.40     1143.19     32.93 o 
   1   1   9      164.11      147.35     18.87 o 
   2   1   9       34.27       23.07     11.98 o 
   3   1   9     1401.22     1283.81     48.73 o 
   4   1   9       99.73       99.15     18.48 o 
   5   1   9       40.27       50.64     16.51 o 
  -7   2   9       54.04       77.90     23.23 o 
  -6   2   9      383.93      439.54     25.66 o 
  -5   2   9      460.58      498.70     38.17 o 
  -4   2   9      193.05      207.24     14.39 o 
  -3   2   9        2.54       12.19      6.71 o 
  -2   2   9      320.37      301.92     16.95 o 
  -1   2   9     3074.43     3055.06     56.33 o 
   0   2   9      421.77      382.98     20.06 o 
   1   2   9     1504.12     1452.67     47.61 o 
   2   2   9      149.47      137.37     18.77 o 
   3   2   9      248.60      222.80     23.05 o 
   4   2   9      203.87      221.96     23.84 o 
   5   2   9      995.52      989.75     44.18 o 
  -7   3   9      194.70      215.83     36.22 o 
  -6   3   9      290.03      294.02     22.84 o 
  -5   3   9       39.61       37.64     11.58 o 
  -4   3   9      389.50      392.41     37.89 o 
  -3   3   9     1123.08     1090.07     35.17 o 
  -2   3   9       16.65       22.66      8.82 o 
  -1   3   9     1500.07     1355.76     36.12 o 
   0   3   9     1282.60     1160.72     34.15 o 
   1   3   9     1205.08     1058.91     33.29 o 
   2   3   9      290.24      282.63     24.52 o 
   3   3   9      725.46      726.74     36.00 o 
   4   3   9      257.73      239.80     24.88 o 
   5   3   9       87.87       77.54     27.69 o 
  -7   4   9       18.94       23.32     13.30 o 
  -6   4   9      109.17      149.31     30.64 o 
  -5   4   9      772.92      745.20     43.31 o 
  -4   4   9      171.56      226.26     34.75 o 
  -3   4   9      205.07      219.11     31.28 o 
  -2   4   9     1135.46     1053.51     39.69 o 
  -1   4   9      736.75      705.95     20.80 o 
   0   4   9      103.26      118.64     14.03 o 
   1   4   9     1833.42     1836.17     45.01 o 
   2   4   9       48.41       74.83     15.32 o 
   3   4   9       17.12       27.79     13.38 o 
   4   4   9      292.16      336.26     27.20 o 
   5   4   9      366.51      353.99     45.17 o 
  -7   5   9       49.10       52.50     16.75 o 
  -6   5   9      356.66      353.57     66.60 o 
  -5   5   9        4.80       17.65      9.91 o 
  -4   5   9      394.99      375.82     27.78 o 
  -3   5   9      391.52      400.07     32.79 o 
  -2   5   9       88.56      106.42      9.96 o 
  -1   5   9       94.33       94.01     10.14 o 
   0   5   9     1508.63     1452.81     31.96 o 
   1   5   9       21.00       31.94      9.88 o 
   2   5   9      567.58      520.88     29.66 o 
   3   5   9      371.41      353.79     27.47 o 
   4   5   9      802.58      780.57     57.72 o 
   5   5   9        0.24      -11.84     21.11 o 
  -7   6   9       23.12       11.54     13.61 o 
  -6   6   9      162.01      196.64     24.40 o 
  -5   6   9       58.79       76.76     15.60 o 
  -4   6   9      191.17      199.22     24.73 o 
  -3   6   9       15.10       17.97     17.14 o 
  -2   6   9     1150.23     1115.50     31.42 o 
  -1   6   9        1.84       16.29      5.77 o 
   0   6   9        0.29        7.06      6.70 o 
   1   6   9       40.75       54.16     13.24 o 
   2   6   9      443.01      453.23     60.00 o 
   3   6   9       21.53       17.19     10.32 o 
   4   6   9      537.83      530.77     49.63 o 
  -6   7   9      318.42      301.52     36.97 o 
  -5   7   9       22.88       45.57     13.96 o 
  -4   7   9      353.79      351.39     26.41 o 
  -3   7   9       57.20       67.21     16.54 o 
  -2   7   9       71.70       83.13      9.56 o 
  -1   7   9       15.05       21.01      9.56 o 
   0   7   9     1740.76     1694.65     39.89 o 
   1   7   9        1.10        7.14      6.45 o 
   2   7   9       97.75      110.57     13.42 o 
   3   7   9       42.97       46.66     12.69 o 
   4   7   9      300.68      277.59     39.79 o 
  -6   8   9      155.87      147.84     23.99 o 
  -5   8   9       53.22       30.83     15.91 o 
  -4   8   9      477.16      439.24     30.50 o 
  -3   8   9        8.53       15.50      8.01 o 
  -2   8   9      550.31      550.42     24.59 o 
  -1   8   9       39.78       43.39      8.05 o 
   0   8   9       63.88       75.60     10.50 o 
   1   8   9      244.73      252.11     16.61 o 
   2   8   9      794.73      794.84     29.53 o 
   3   8   9       50.14       46.25     11.63 o 
   4   8   9      212.04      318.08     26.94 o 
  -6   9   9      240.13      283.90     31.14 o 
  -5   9   9        1.33       -0.12     12.67 o 
  -4   9   9      850.64      740.61     40.38 o 
  -3   9   9      174.46      164.29     25.70 o 
  -2   9   9       18.71       29.53     10.39 o 
  -1   9   9       17.56       22.89      9.71 o 
   0   9   9     1547.75     1515.26     56.80 o 
   1   9   9       18.59       18.92      7.45 o 
   2   9   9      189.84      199.19     23.26 o 
   3   9   9      127.53      186.52     21.36 o 
  -5  10   9       18.73       52.95     13.51 o 
  -4  10   9       73.93       90.64     17.98 o 
  -3  10   9       96.16       99.55     14.42 o 
  -2  10   9      854.21      822.08     47.06 o 
  -1  10   9      370.71      351.25     22.30 o 
   0  10   9        4.83       18.32     11.06 o 
   1  10   9      264.57      289.52     20.76 o 
   2  10   9      500.71      501.43     29.67 o 
  -4  11   9      114.60      141.70     21.31 o 
  -3  11   9      171.81      206.44     16.53 o 
  -2  11   9       81.77      110.45     15.59 o 
  -1  11   9       40.22       55.89     12.18 o 
   0  11   9      364.22      422.78     20.09 o 
   1  11   9       55.57       75.11     12.39 o 
  -3  12   9        5.74       34.48      8.58 o 
  -2  12   9      235.22      246.39     21.22 o 
  -1  12   9      106.40      137.12     17.10 o 
   0  12   9        2.28       33.79     12.68 o 
  -6   0  10       98.99      198.41     25.13 o 
  -4   0  10      197.47      195.50     17.56 o 
  -2   0  10     5052.14     4930.27     91.58 o 
   0   0  10      662.22      628.13     30.18 o 
   2   0  10     1674.28     1442.30     72.27 o 
   4   0  10     2032.22     1985.42     90.77 o 
  -7   1  10       39.14       55.85     19.11 o 
  -6   1  10      123.02      163.54     17.28 o 
  -5   1  10        4.41       17.57     11.09 o 
  -4   1  10     1730.32     1657.38     40.60 o 
  -3   1  10        3.53       11.89      7.34 o 
  -2   1  10      104.31      126.60     13.46 o 
  -1   1  10      111.90      113.88     13.37 o 
   0   1  10     2889.16     2731.70     55.62 o 
   1   1  10      173.47      180.83     21.23 o 
   2   1  10      459.36      423.90     28.70 o 
   3   1  10       29.86       34.22     15.52 o 
   4   1  10      323.87      340.24     33.05 o 
  -7   2  10        2.30       24.88     22.09 o 
  -6   2  10      491.09      496.72     28.18 o 
  -5   2  10      118.43      166.18     14.34 o 
  -4   2  10      336.37      345.19     18.88 o 
  -3   2  10       16.02       23.38      8.20 o 
  -2   2  10     3043.32     2862.34     56.14 o 
  -1   2  10       75.19       74.08     11.87 o 
   0   2  10     1329.83     1221.96     36.31 o 
   1   2  10       28.17       32.89     13.05 o 
   2   2  10     1440.94     1240.47     70.31 o 
   3   2  10       44.69       38.46     15.50 o 
   4   2  10      670.36      713.80     38.91 o 
  -7   3  10      155.26      183.21     23.61 o 
  -6   3  10      348.91      393.16     27.06 o 
  -5   3  10        6.66       27.30     10.59 o 
  -4   3  10      416.06      387.25     19.67 o 
  -3   3  10      426.60      445.55     24.75 o 
  -2   3  10        0.35        1.64      6.88 o 
  -1   3  10      220.75      217.67     17.21 o 
   0   3  10     1035.05      938.03     34.15 o 
   1   3  10       44.42       43.63     12.84 o 
   2   3  10      184.37      199.31     23.44 o 
   3   3  10      636.43      695.92     37.49 o 
   4   3  10      147.16      151.19     22.86 o 
  -7   4  10        3.46        1.53     17.59 o 
  -6   4  10       95.94      120.85     17.58 o 
  -5   4  10      156.76      172.22     20.12 o 
  -4   4  10      116.62      142.26     18.46 o 
  -3   4  10       30.48       44.75     16.07 o 
  -2   4  10      395.31      372.69     20.78 o 
  -1   4  10      574.01      528.33     24.05 o 
   0   4  10       80.76      108.71     14.44 o 
   1   4  10      245.09      277.57     20.68 o 
   2   4  10      262.37      254.80     44.60 o 
   3   4  10        4.60       16.42     13.73 o 
   4   4  10      197.11      210.95     33.75 o 
  -7   5  10      163.30      193.87     25.56 o 
  -6   5  10       29.17       50.29     14.36 o 
  -5   5  10        2.56        6.27      8.78 o 
  -4   5  10      216.45      189.67     21.37 o 
  -3   5  10      513.11      492.99     24.51 o 
  -2   5  10       31.95       43.73     10.70 o 
  -1   5  10     1146.06     1038.45     34.87 o 
   0   5  10      180.79      197.91     23.21 o 
   1   5  10      110.84      121.19     15.68 o 
   2   5  10      220.47      238.71     23.97 o 
   3   5  10      923.72      921.66     55.08 o 
   4   5  10        2.87       11.09     22.34 o 
  -6   6  10        9.28       24.06     11.13 o 
  -5   6  10      389.97      414.65     29.18 o 
  -4   6  10        5.71        3.96      9.70 o 
  -3   6  10      107.96      102.05     18.23 o 
  -2   6  10       92.29      117.43     14.65 o 
  -1   6  10      577.68      536.19     25.36 o 
   0   6  10       60.94       52.33     12.37 o 
   1   6  10      692.77      706.30     30.00 o 
   2   6  10       16.96       32.08     12.49 o 
   3   6  10       14.38       26.40     11.29 o 
  -6   7  10        1.70        0.95     13.70 o 
  -5   7  10        8.07       31.02     12.64 o 
  -4   7  10        1.91       20.46     10.74 o 
  -3   7  10      577.43      563.11     29.31 o 
  -2   7  10       11.70       37.34      9.20 o 
  -1   7  10      843.45      862.45     25.72 o 
   0   7  10       22.56       33.60     11.18 o 
   1   7  10      102.67      101.91     15.07 o 
   2   7  10        1.13       15.89     10.76 o 
   3   7  10     1344.78     1350.64     75.02 o 
  -5   8  10      359.39      383.86     30.39 o 
  -4   8  10        9.60        5.30     13.44 o 
  -3   8  10      147.89      152.92     16.12 o 
  -2   8  10      104.38      104.79     17.53 o 
  -1   8  10      751.69      720.98     34.97 o 
   0   8  10        2.07       18.36      7.73 o 
   1   8  10      594.52      557.35     27.72 o 
   2   8  10       23.03       74.96     19.70 o 
   3   8  10        0.16       54.21     17.96 o 
  -5   9  10        0.09       -2.21     14.90 o 
  -4   9  10      171.25      148.12     24.23 o 
  -3   9  10      325.52      305.21     21.33 o 
  -2   9  10        7.99       18.96     13.39 o 
  -1   9  10      179.65      245.07     39.55 o 
   0   9  10      127.63      138.46     13.47 o 
   1   9  10       81.67       93.14     17.09 o 
   2   9  10        0.60       18.01     13.71 o 
  -4  10  10        4.10        1.29     14.96 o 
  -3  10  10       41.44       40.70     15.93 o 
  -2  10  10      134.30      145.61     16.67 o 
  -1  10  10       77.27      108.60     33.89 o 
   0  10  10      186.03      212.39     30.82 o 
   1  10  10      432.18      485.38     29.08 o 
  -3  11  10      189.20      204.29     19.88 o 
  -2  11  10        3.80       45.10     11.05 o 
  -1  11  10      268.57      289.64     22.17 o 
   0  11  10      288.03      290.29     22.59 o 
  -5   0  11      866.04      837.11     52.91 o 
  -3   0  11     1560.31     1522.19     72.89 o 
  -1   0  11       65.56       81.16     22.26 o 
   1   0  11      600.48      531.74     46.96 o 
   3   0  11      165.16      158.14     34.02 o 
  -6   1  11        9.25       54.80     14.88 o 
  -5   1  11       43.73       77.41     13.64 o 
  -4   1  11       32.79       61.82     10.34 o 
  -3   1  11      920.16      918.05     30.76 o 
  -2   1  11      204.80      180.33     19.31 o 
  -1   1  11     2349.99     2232.40     50.72 o 
   0   1  11       59.93       54.73     11.91 o 
   1   1  11      285.01      248.26     25.97 o 
   2   1  11       17.76       10.79     12.92 o 
   3   1  11     1092.89     1042.76     48.00 o 
   4   1  11        0.63        2.12     14.78 o 
  -7   2  11        0.06       -0.33     10.79 o 
  -6   2  11        0.93       33.70     10.29 o 
  -5   2  11      441.67      494.71     22.98 o 
  -4   2  11      105.87      114.68     15.81 o 
  -3   2  11      411.44      403.75     21.13 o 
  -2   2  11      244.38      267.44     18.92 o 
  -1   2  11       31.98       36.28     10.11 o 
   0   2  11      104.33      100.33     14.30 o 
   1   2  11     1837.32     1710.21     57.26 o 
   2   2  11      572.30      482.66     32.71 o 
   3   2  11      101.37       88.01     20.50 o 
  -6   3  11       31.99       58.86     27.90 o 
  -5   3  11      110.60      146.42     18.94 o 
  -4   3  11      160.72      204.65     19.47 o 
  -3   3  11     1085.85     1016.88     33.74 o 
  -2   3  11       69.71       77.63     12.44 o 
  -1   3  11      468.97      428.63     22.59 o 
   0   3  11      100.43      112.92     14.92 o 
   1   3  11        2.55       19.86     12.34 o 
   2   3  11      321.69      328.03     29.20 o 
   3   3  11      821.72      779.93     72.76 o 
  -6   4  11       95.60      124.19     18.70 o 
  -5   4  11      246.92      270.25     25.01 o 
  -4   4  11      161.47      159.16     29.54 o 
  -3   4  11      189.39      209.41     17.44 o 
  -2   4  11     1398.95     1334.47     39.76 o 
  -1   4  11      113.38      104.48     15.10 o 
   0   4  11       28.32       18.61     10.12 o 
   1   4  11      781.10      729.30     37.38 o 
   2   4  11      411.66      396.72     29.73 o 
   3   4  11        0.41       26.29     15.78 o 
  -6   5  11      172.91      210.10     23.98 o 
  -5   5  11        2.96       20.41     13.04 o 
  -4   5  11      321.05      321.65     27.79 o 
  -3   5  11       55.66       79.08     12.39 o 
  -2   5  11        2.21       25.86     13.30 o 
  -1   5  11      203.21      198.04     18.13 o 
   0   5  11      540.63      506.47     26.05 o 
   1   5  11       99.78       96.18     14.96 o 
   2   5  11      419.52      437.37     30.42 o 
   3   5  11      173.70      209.54     26.71 o 
  -6   6  11      200.79      241.27     26.83 o 
  -5   6  11       53.50       74.04     16.30 o 
  -4   6  11      160.13      164.68     21.99 o 
  -3   6  11        9.01       -5.80     11.76 o 
  -2   6  11     1124.43      986.31     34.62 o 
  -1   6  11      137.16      154.67     36.30 o 
   0   6  11       57.23       62.29     12.51 o 
   1   6  11       56.76       63.11     13.67 o 
   2   6  11      322.08      296.33     27.38 o 
  -5   7  11       19.38       35.99     20.42 o 
  -4   7  11      505.45      505.34     33.26 o 
  -3   7  11        0.08       -2.91     12.24 o 
  -2   7  11        3.65       23.25     12.88 o 
  -1   7  11        0.84       11.84      8.64 o 
   0   7  11      618.36      609.69     29.01 o 
   1   7  11        0.58       18.12      9.52 o 
   2   7  11      551.97      578.46     34.54 o 
  -5   8  11       12.84       41.59     46.50 o 
  -4   8  11        1.47        2.59     13.61 o 
  -3   8  11       40.56       34.25     17.39 o 
  -2   8  11      624.98      581.57     37.26 o 
  -1   8  11      131.75      154.58     17.61 o 
   0   8  11      190.77      210.12     20.35 o 
   1   8  11       42.70       63.76     19.06 o 
  -4   9  11      325.08      337.83     33.88 o 
  -3   9  11        1.99       18.04     16.36 o 
  -2   9  11       27.44       37.08     18.39 o 
  -1   9  11      200.53      259.43     36.54 o 
   0   9  11      411.54      480.55     27.54 o 
   1   9  11       20.01       39.99     13.63 o 
  -2  10  11      209.19      269.84     29.38 o 
  -1  10  11       51.10       63.24     21.40 o 
  -4   0  12        3.84       25.59     13.78 o 
  -2   0  12      405.69      441.79     40.68 o 
   0   0  12      429.34      396.91     39.48 o 
   2   0  12      389.52      325.22     44.99 o 
  -6   1  12       35.52       83.00     20.42 o 
  -5   1  12      127.69      128.93     17.42 o 
  -4   1  12      533.65      673.31     40.53 o 
  -3   1  12       89.26      110.67     26.46 o 
  -2   1  12      361.90      372.89     26.22 o 
  -1   1  12       15.69       48.12     11.84 o 
   0   1  12      617.53      651.51     36.29 o 
   1   1  12        0.05       -2.98     13.86 o 
   2   1  12      867.14      759.52     64.68 o 
   3   1  12       71.76       61.31     20.34 o 
  -6   2  12      184.96      257.63     34.07 o 
  -5   2  12      365.26      373.21     37.41 o 
  -4   2  12        5.97       39.91     17.83 o 
  -3   2  12      281.50      261.59     22.84 o 
  -2   2  12      265.68      295.32     19.76 o 
  -1   2  12       97.95      111.17     14.36 o 
   0   2  12       85.69      112.11     15.08 o 
   1   2  12      380.97      409.00     30.64 o 
   2   2  12      121.60      135.45     23.44 o 
  -6   3  12       12.80       42.05     22.21 o 
  -5   3  12        2.45       17.15     10.34 o 
  -4   3  12      728.20      739.20     32.65 o 
  -3   3  12      515.58      524.83     37.44 o 
  -2   3  12       87.86      105.47     13.83 o 
  -1   3  12      295.63      307.71     22.41 o 
   0   3  12      899.95      846.86     33.49 o 
   1   3  12       16.35       24.60     12.34 o 
   2   3  12      314.72      346.66     31.93 o 
  -5   4  12      318.38      339.70     28.85 o 
  -4   4  12        7.91       14.84     13.99 o 
  -3   4  12      590.16      557.74     32.32 o 
  -2   4  12      490.81      462.83     24.19 o 
  -1   4  12       92.83      103.59     14.92 o 
   0   4  12      219.81      233.28     23.05 o 
   1   4  12      928.95      843.71     42.06 o 
   2   4  12       97.52      111.37     19.88 o 
  -5   5  12       12.15       25.54     12.65 o 
  -4   5  12      148.90      167.59     22.18 o 
  -3   5  12      250.64      285.04     20.00 o 
  -2   5  12        0.50       10.65      8.21 o 
  -1   5  12      462.79      440.69     25.31 o 
   0   5  12      225.76      241.32     21.15 o 
   1   5  12        4.75       12.95     12.00 o 
   2   5  12      206.33      237.32     37.00 o 
  -5   6  12      234.56      319.35     27.18 o 
  -4   6  12        1.27       18.36     11.99 o 
  -3   6  12      518.05      508.01     35.91 o 
  -2   6  12       99.49       97.13     14.84 o 
  -1   6  12      189.17      217.23     19.80 o 
   0   6  12       42.20       51.71     13.00 o 
   1   6  12      862.78      893.48     43.75 o 
  -4   7  12        0.15       20.59     26.01 o 
  -3   7  12      199.00      212.31     27.64 o 
  -2   7  12       60.98       72.32     19.82 o 
  -1   7  12      306.90      332.25     23.47 o 
   0   7  12        1.45       10.09     13.49 o 
   1   7  12        9.26       23.38     21.33 o 
  -3   8  12      136.85      116.35     24.24 o 
  -2   8  12        0.28       -8.52     14.26 o 
  -1   8  12       87.89      105.40     24.31 o 
  -5   0  13      292.51      354.45     36.48 o 
  -3   0  13      168.10      293.76     37.56 o 
  -1   0  13       71.73      113.64     26.44 o 
   1   0  13      836.43      806.72     63.72 o 
  -5   1  13      165.07      236.21     23.44 o 
  -4   1  13       29.40       68.96     14.06 o 
  -3   1  13       68.39      123.27     18.44 o 
  -2   1  13       10.99       40.30     12.12 o 
  -1   1  13     1107.07     1106.28     47.51 o 
   0   1  13        1.06        0.71     11.51 o 
   1   1  13        3.38        5.93     15.27 o 
  -5   2  13      261.01      331.88     41.30 o 
  -4   2  13       89.78      127.27     18.14 o 
  -3   2  13      492.88      526.59     32.05 o 
  -2   2  13      110.51      118.37     18.39 o 
  -1   2  13      142.29      174.69     21.72 o 
   0   2  13       44.05       76.23     21.42 o 
   1   2  13      970.50      911.13     45.24 o 
  -5   3  13       42.21      109.21     23.11 o 
  -4   3  13      379.99      434.87     40.71 o 
  -3   3  13       25.57       54.25     12.75 o 
  -2   3  13       27.44       53.41     10.89 o 
  -1   3  13      408.14      413.88     25.58 o 
   0   3  13       91.24      128.72     16.78 o 
   1   3  13      266.40      300.54     29.14 o 
  -4   4  13        7.74       18.69     15.00 o 
  -3   4  13       77.73      103.65     15.25 o 
  -2   4  13      163.82      191.34     18.46 o 
  -1   4  13        1.11       10.70      9.73 o 
   0   4  13      361.51      319.27     24.64 o 
  -4   5  13      537.35      547.15     75.34 o 
  -3   5  13       57.22       89.18     23.87 o 
  -2   5  13       49.07       72.85     13.96 o 
  -1   5  13      178.84      184.52     22.60 o 
   0   5  13      426.71      399.77     47.92 o 
  -3   6  13       30.10       43.11     17.86 o 
  -2   6  13      543.11      544.66     28.92 o 
  -1   6  13        4.73       18.97     14.79 o 
  -2   0  14      700.69      709.65     54.37 o 
  -3   1  14        2.17       38.46     10.93 o 
  -2   1  14      184.95      245.79     25.65 o 
  -1   1  14        3.12       66.51     12.43 o 
  -2   2  14      311.69      355.60     26.49 o 
                                                 
